# Supplementary material for: Host genome and bacterial taxa shape the Arabidopsis seed microbiome
Source: EMBO Rep. 2025 Nov 28;27(1):122–41. doi: 10.1038/s44319-025-00635-x (PMC12796167; doi:10.1038/s44319-025-00635-x)
Supplement: Supplementary file 3 — Data Set EV1 [file 44319_2025_635_MOESM3_ESM.xlsx]

## Sheet: Title
			Dataset EV1:Related to Figure1,2,3 Total accessions, country code,alpha diversity, beta diversity and Relative abundance.

## Sheet: Acessions metadata
Sample	Country	Code	Shannon index	PCoA1 Jaccard	PCoA1 Weighted Unifrac	Paenibacillus	Chryseobacterium	Delftia	Unclassified_201	Stenotrophomonas	Unclassified_200	Staphylococcus	Corynebacterium	Ralstonia	Cutibacterium	Microbacterium	Salinisphaera	Azotobacter	Escherichia	Mycoplasma	Cohnella	Brevibacillus
Pna.17	United States	US	4.518	-0.00921419	-0.033245	0.040948	0	0	0	0	0.036638	0.023707	0.032328	0	0.017241	0.002155	0	0	0	0	0	0
KBS.Mac.23	United States	US	4.289	0.0322378	0.206498	0	0	0.342672	0	0	0.040948	0.036638	0.125	0.047414	0.025862	0	0	0	0	0	0	0
RRS.7	United States	US	4.092	-0.00873167	-0.0113594	0.053879	0.032328	0	0	0.002155	0.028017	0.049569	0.075431	0	0.010776	0.002155	0	0	0	0	0	0
ANT11PNA1.4	United States	US	3.7	-0.186431	0.106147	0	0.135776	0.045259	0	0.015086	0.00431	0	0	0	0	0	0	0	0	0	0.109914	0
RMX413.7	United States	US	3.002	-0.0689001	-0.166932	0.099138	0.002155	0.002155	0	0.00431	0.012931	0.008621	0.006466	0	0.002155	0	0	0	0	0	0	0
MNF.Pot.80	United States	US	2.854	-0.114035	-0.138152	0.034483	0	0	0	0	0.002155	0.002155	0.017241	0	0	0	0	0.006466	0.010776	0	0	0
LI.OF.095	United States	US	2.563	0.120848	-0.155435	0.974138	0	0	0	0	0	0	0	0	0	0	0	0	0	0	0	0
KNO.11	United States	US	2.555	0.133743	-0.114638	0.747845	0	0	0	0	0	0	0	0	0	0	0	0	0	0	0	0
WAR	United States	US	2.157	-0.233567	-0.217757	0.06681	0.00431	0.002155	0.101293	0	0	0.002155	0	0	0.00431	0	0.002155	0	0	0.002155	0	0
KBS.Mac.75	United States	US	2.111	-0.169987	-0.202128	0.002155	0.008621	0.00431	0	0.028017	0.002155	0.00431	0.002155	0	0.00431	0	0	0	0	0.00431	0	0
Kin.0	United States	US	2.093	-0.0856852	-0.208316	0.010776	0	0.002155	0	0.002155	0.002155	0.010776	0.002155	0	0	0	0	0.00431	0.002155	0	0	0
Paw.4	United States	US	2.09	0.216157	-0.096612	0	0	0	0	0	0	0	0	0	0	0	0	0	0	0	0.163793	0
FOR.5	United States	US	2.041	-0.125942	-0.159633	0.008621	0	0	0	0	0.002155	0.006466	0	0.00431	0.00431	0.00431	0	0	0.012931	0	0	0
Wilcox.4	United States	US	1.973	-0.0670517	-0.236242	0.002155	0	0	0.157328	0	0	0	0	0	0	0.002155	0	0	0	0	0	0
Col.0	United States	US	1.795	0.10452	0.00203649	0.006466	0.002155	0.008621	0	0.006466	0.006466	0	0.006466	0.006466	0.012931	0	0	0	0	0	0	0
ANT11ME1.32	United States	US	1.205	0.21542	-0.0646056	0.021552	0	0	0	0	0	0	0	0	0	0	0	0	0	0	0.002155	0
UKID90	United Kingdom	GB	6.013	0.212419	-0.0550729	0.198276	0.002155	0.002155	0	0.002155	0.025862	0.006466	0.002155	0.006466	0.006466	0.006466	0	0	0	0	0.021552	0.032328
Bea.1	United Kingdom	GB	5.461	0.165772	-0.0419402	0.114224	0	0	0	0.00431	0.017241	0.010776	0.05819	0.002155	0.006466	0	0	0	0	0	0.012931	0.032328
Bid.1	United Kingdom	GB	5.021	0.114859	-0.045801	0.05819	0	0.002155	0	0.002155	0	0.025862	0.010776	0.00431	0.028017	0	0	0	0	0	0.028017	0.017241
UKID2	United Kingdom	GB	4.888	-0.0524158	-0.0284919	0.282328	0.00431	0.096983	0	0.019397	0.032328	0	0.008621	0.008621	0.017241	0.002155	0	0	0	0	0.012931	0
Ksk.2	United Kingdom	GB	4.728	0.17167	-0.11602	0.545259	0	0	0	0	0	0	0	0	0	0	0	0	0	0	0	0
UKSE06.316	United Kingdom	GB	4.541	-0.00609595	-0.00794144	0	0.002155	0.051724	0	0	0.017241	0.008621	0	0.034483	0.002155	0	0	0	0	0	0	0
UKSW06.220	United Kingdom	GB	4.322	0.170139	-0.105779	0.689655	0.002155	0	0	0	0	0	0	0.002155	0	0	0	0	0	0	0.025862	0.00431
UKID17	United Kingdom	GB	4.32	0.121552	-0.0431249	0.103448	0	0	0	0	0.006466	0.017241	0.010776	0.00431	0.002155	0	0	0.00431	0	0	0.006466	0.006466
Edi.1	United Kingdom	GB	4.082	0.256384	-0.0711291	0.181034	0.00431	0	0	0	0	0	0	0	0	0	0	0	0	0	0.051724	0
Wis.1	United Kingdom	GB	3.915	0.0492794	-0.142597	0.06681	0	0	0	0	0.015086	0.002155	0.00431	0.036638	0	0	0	0.002155	0	0	0.00431	0.012931
UKSE06.556	United Kingdom	GB	3.754	-0.00516704	0.159737	0	0	0.204023	0	0.020115	0.045977	0.011494	0.103448	0.08046	0.020115	0	0	0	0	0	0	0
CIBC.5	United Kingdom	GB	3.706	-0.173388	0.199814	0	0.114224	0.135776	0	0.028017	0.006466	0	0.002155	0.00431	0	0	0	0	0	0	0	0
Bra.1	United Kingdom	GB	3.696	0.213609	-0.106606	0.859914	0	0	0	0	0	0	0	0	0	0	0	0	0	0	0	0
Edinb.5	United Kingdom	GB	3.5	-0.126982	0.0891874	0	0.096983	0.137931	0	0.030172	0	0	0.002155	0.012931	0	0	0	0	0	0	0	0
UKID15	United Kingdom	GB	3.411	0.0508667	-0.116737	0.146552	0	0	0	0	0	0	0.002155	0.008621	0.015086	0	0	0	0	0	0	0.002155
HR.10	United Kingdom	GB	3.216	0.0240907	-0.163798	0.060345	0	0	0.002155	0	0	0.00431	0.006466	0	0	0	0	0	0.00431	0	0	0
Alst.1	United Kingdom	GB	3.212	-0.217263	0.247646	0	0.297414	0.094828	0	0.040948	0.002155	0.002155	0	0	0	0	0	0	0	0	0	0
UKSW06.202	United Kingdom	GB	3.157	-0.17384	0.0495065	0	0.030172	0.204741	0	0.012931	0.002155	0.00431	0	0	0.010776	0	0	0	0	0	0	0
Boot.1	United Kingdom	GB	3.013	-0.201876	0.0217133	0.00431	0.096983	0.096983	0	0.019397	0.002155	0.012931	0.021552	0.006466	0.006466	0.002155	0	0	0	0	0	0
UKID9	United Kingdom	GB	2.839	0.0737466	-0.198272	0.109914	0	0	0	0	0.006466	0.00431	0	0.010776	0	0	0	0.002155	0	0	0.012931	0.002155
UKID58	United Kingdom	GB	2.789	-0.00129206	-0.206571	0.015086	0	0	0	0	0.002155	0	0.002155	0	0.006466	0	0	0.006466	0	0	0.019397	0
UKID88	United Kingdom	GB	2.758	-0.102853	-0.15975	0.010776	0	0.006466	0	0.002155	0.008621	0.002155	0.006466	0.034483	0.103448	0	0	0	0	0	0	0
ANT09A3	United Kingdom	GB	2.724	-0.0343045	0.235489	0.019397	0.103448	0.484914	0	0.053879	0	0	0.006466	0.002155	0	0	0	0	0	0	0.00431	0
UKID35	United Kingdom	GB	2.706	0.0225892	-0.176411	0.226293	0	0	0	0.002155	0	0.00431	0.015086	0.019397	0.008621	0	0	0.006466	0	0	0.002155	0
ANT12A1	United Kingdom	GB	2.616	-0.249718	0.107744	0	0.045259	0.18319	0	0.019397	0	0	0	0.002155	0.00431	0	0	0	0	0	0	0
Poo.1	United Kingdom	GB	2.615	-0.0388083	-0.0969153	0.006466	0	0	0	0.002155	0.002155	0.00431	0	0.023707	0.002155	0	0	0	0	0	0.002155	0
CIBC.4	United Kingdom	GB	2.588	-0.300108	0.306667	0	0.375	0.125	0	0.051724	0	0	0	0	0.002155	0	0	0	0	0	0.00431	0
UKID103	United Kingdom	GB	2.588	-0.256077	0.360119	0	0.44181	0.161638	0	0.043103	0	0	0	0	0.002155	0	0	0	0	0	0	0
Su.1	United Kingdom	GB	2.35	-0.392988	0.261149	0.002155	0.385776	0.084052	0	0.028017	0	0.006466	0.002155	0	0.002155	0	0	0	0	0	0	0
UKID109	United Kingdom	GB	2.122	0.139286	-0.102323	0.125	0	0	0	0	0	0	0	0	0	0	0	0	0	0	0	0.814655
Chr.1	United Kingdom	GB	2.082	-0.117096	-0.230013	0.006466	0	0	0.198276	0	0.00431	0	0	0	0	0	0.00431	0	0	0.006466	0	0
UKID93	United Kingdom	GB	1.756	-0.280102	0.619406	0	0.616379	0.258621	0	0.047414	0.00431	0	0	0.00431	0.002155	0	0	0.00431	0	0	0	0
Hil.1	United Kingdom	GB	1.697	-0.0695999	-0.245537	0.006466	0	0	0.056034	0	0	0.002155	0	0	0.002155	0	0.002155	0	0.002155	0.002155	0	0
Ema.1	United Kingdom	GB	1.688	-0.135046	-0.238951	0	0	0	0.064655	0	0	0	0	0	0	0	0.008621	0	0	0	0	0
NFA.10	United Kingdom	GB	1.525	0.131825	-0.0528512	0.002155	0	0	0.002155	0	0	0	0	0	0	0	0	0	0	0	0	0
PHW.14	United Kingdom	GB	1.411	-0.174739	0.654006	0	0.62069	0.30819	0	0.0625	0	0	0	0	0	0.002155	0	0	0	0	0	0
UKID64	United Kingdom	GB	1.38	-0.111727	-0.258711	0.015086	0	0	0	0	0.00431	0	0.00431	0.006466	0.00431	0	0	0.002155	0	0	0	0
UKID53	United Kingdom	GB	0.821	0.125859	-0.0526055	0.00431	0	0	0	0	0	0	0	0	0	0	0	0	0	0	0	0
Sorbo	Tajikistan	TJ	5.627	-0.0146334	0.201132	0	0.032328	0.010776	0	0.021552	0.0625	0	0.010776	0	0.021552	0	0	0	0	0	0	0.012931
Kondara	Tajikistan	TJ	3.221	-0.18371	0.174717	0	0.03556	0.196121	0	0.017241	0.016164	0.00431	0.001078	0	0.002155	0	0	0	0	0	0	0
Ge.1	Switzerland	CH	5.437	0.0494233	0.106959	0.086207	0.010776	0.053879	0	0.00431	0.068966	0	0.032328	0.019397	0.021552	0.008621	0	0.008621	0	0	0.006466	0.015086
Wei.0	Switzerland	CH	4.041	0.0819524	0.0199312	0.028017	0	0	0.19181	0.002155	0	0.00431	0.002155	0	0.224138	0	0	0	0.002155	0	0	0
Zu.1	Switzerland	CH	3.554	0.288453	-0.0716447	0.084052	0	0	0	0	0	0	0	0	0	0	0	0	0	0	0.284483	0
T890	Sweden	SE	6.127	-0.0138369	0.415915	0	0.213362	0.107759	0	0.032328	0.034483	0.015086	0.060345	0.015086	0.012931	0	0	0	0	0	0	0
T790	Sweden	SE	6.063	-0.014312	0.00472513	0.00431	0.051724	0.023707	0	0.006466	0.038793	0.025862	0.030172	0.006466	0.00431	0.00431	0	0	0	0	0	0
TOM.07	Sweden	SE	5.487	-0.0524029	0.220355	0	0.05819	0.103448	0	0.036638	0.051724	0.038793	0.030172	0.060345	0.002155	0	0	0	0	0	0	0
T940	Sweden	SE	5.442	-0.0592221	0.214175	0.002155	0.101293	0.077586	0	0.023707	0.015086	0.043103	0.00431	0.012931	0.00431	0	0	0	0	0	0.006466	0
TDr.7	Sweden	SE	5.362	-0.031086	0.169874	0.00431	0.038793	0.131466	0.002155	0.06681	0.051724	0.006466	0.064655	0.030172	0	0	0	0	0	0	0	0
Eden.2	Sweden	SE	5.27	0.0470205	0.353213	0	0.213362	0.077586	0	0.002155	0.028017	0.038793	0.008621	0.00431	0	0	0	0	0	0	0	0
TDr.1	Sweden	SE	5.155	-0.0105795	0.314181	0.002155	0.068966	0.096983	0	0.049569	0.049569	0.017241	0.034483	0.077586	0.015086	0	0	0	0	0	0	0
TDr.5	Sweden	SE	5.141	-0.0225434	0.334382	0.023707	0.094828	0.224138	0	0.060345	0.010776	0.133621	0.006466	0.034483	0.002155	0	0	0	0	0	0	0
T980	Sweden	SE	4.875	-0.0460109	0.453589	0.00431	0.247845	0.12931	0	0.034483	0.045259	0.023707	0.030172	0.088362	0.012931	0.00431	0	0	0.006466	0	0	0
T950	Sweden	SE	4.695	-0.0262486	0.282764	0	0.056034	0.174569	0	0.049569	0.028017	0.043103	0.015086	0.034483	0.040948	0	0	0	0	0	0	0
Ull2.13	Sweden	SE	4.645	-0.0172399	0.368544	0	0.247845	0.148707	0	0.028017	0.032328	0.150862	0.00431	0.006466	0.00431	0	0	0	0	0	0	0
T990	Sweden	SE	4.594	0.010423	0.442405	0.010776	0.226293	0.19181	0	0.096983	0.00431	0	0	0.002155	0	0	0	0	0	0	0	0.002155
App1.16	Sweden	SE	4.42	0.0265582	-0.0314603	0.045259	0	0	0	0.006466	0.00431	0.021552	0.028017	0.008621	0.023707	0	0	0.021552	0	0	0.002155	0
Stabby.13	Sweden	SE	4.377	-0.0868049	0.400511	0	0.364224	0.092672	0	0.053879	0.109914	0.012931	0.053879	0.00431	0	0	0	0.002155	0	0	0	0
Ba5.1	Sweden	SE	4.265	-0.0741915	0.00737144	0.053879	0.021552	0.094828	0	0.006466	0.019397	0.002155	0	0.010776	0.002155	0.002155	0	0	0	0	0.002155	0
TDr.11	Sweden	SE	4.234	-0.0882401	-0.0729819	0.006466	0.017241	0.088362	0	0.006466	0.021552	0.002155	0.002155	0.010776	0.002155	0	0	0	0	0	0	0
Sr.5	Sweden	SE	4.076	-0.084515	0.362954	0.00431	0.163793	0.189655	0	0.099138	0.017241	0.021552	0.008621	0.178879	0	0	0	0.006466	0	0	0.00431	0
Vinslov	Sweden	SE	3.878	0.109629	-0.0759082	0.226293	0	0	0	0	0.017241	0.021552	0	0	0.012931	0	0	0	0	0	0.006466	0.469828
Eden.1	Sweden	SE	3.83	0.191237	-0.051864	0.006466	0.023707	0.002155	0	0	0	0	0.002155	0.002155	0	0	0	0	0	0	0.012931	0
Ba4.1	Sweden	SE	3.73	0.0440139	-0.0489279	0.017241	0	0	0	0	0.015086	0.023707	0.002155	0	0.010776	0	0	0	0	0	0	0
T610	Sweden	SE	3.662	0.108545	-0.124638	0.633621	0	0	0	0	0	0	0	0	0	0	0	0	0	0	0.00431	0
THO.08	Sweden	SE	3.629	0.10371	-0.144778	0.006466	0.00431	0	0	0	0.032328	0.015086	0.025862	0	0	0.032328	0	0.002155	0	0	0	0
Eds.1	Sweden	SE	3.609	0.0120193	-0.0262977	0.019397	0.125	0.012931	0	0.00431	0.002155	0.006466	0.00431	0	0.002155	0	0	0	0	0	0.023707	0
TDr.13	Sweden	SE	3.422	-0.00304381	0.547265	0.002155	0.428879	0.265086	0	0.040948	0.002155	0	0.002155	0.008621	0	0	0	0	0	0	0	0
T580	Sweden	SE	3.373	0.0389328	-0.155756	0.032328	0	0	0	0.002155	0.00431	0	0	0	0.00431	0.017241	0	0	0	0	0.030172	0.015086
T860	Sweden	SE	3.18	0.000926035	-0.172936	0.012931	0.006466	0.002155	0	0.00431	0.00431	0.00431	0.002155	0.002155	0.012931	0.002155	0	0	0	0	0.002155	0
Ale.S.41.1	Sweden	SE	3.076	-0.104929	0.373653	0.002874	0.416667	0.135057	0	0.031609	0	0	0	0	0	0	0	0	0	0	0	0
T1000	Sweden	SE	2.984	0.220664	-0.0854116	0.418103	0	0	0	0	0	0	0	0	0	0	0	0	0	0	0	0
T620	Sweden	SE	2.923	0.00636723	-0.221284	0.219828	0	0	0	0	0	0.002155	0	0	0	0	0	0	0	0	0	0
Gro.3	Sweden	SE	2.92	0.0371426	-0.155038	0.056034	0	0	0	0	0.008621	0	0	0	0	0.002155	0	0	0	0	0	0.002155
Fly2.1	Sweden	SE	2.866	0.0188105	-0.201728	0.06681	0	0	0	0	0.006466	0	0	0	0	0.002155	0	0	0	0	0.00431	0
Spr1.2	Sweden	SE	2.835	-0.020748	0.339991	0.002155	0.344828	0.114224	0	0.021552	0	0	0	0	0	0	0	0	0	0	0	0
T900	Sweden	SE	2.676	-0.0331803	0.540201	0.00431	0.55819	0.221983	0	0.032328	0.00431	0	0.002155	0.008621	0	0.002155	0	0	0	0	0	0
Tos.82.387	Sweden	SE	2.501	0.0499953	-0.0562934	0.178879	0.010776	0.002155	0	0	0	0	0	0	0	0	0	0	0	0	0	0.127155
T1010	Sweden	SE	2.29	0.133894	-0.0641985	0.019397	0	0	0	0	0	0	0	0	0	0	0	0	0	0	0.105603	0
T1050	Sweden	SE	2.262	-0.0311916	-0.231772	0.023707	0.002155	0	0	0	0	0	0	0	0	0	0	0	0	0	0.015086	0
Lom1.1	Sweden	SE	2.222	-0.131251	-0.0823339	0.002155	0	0.101293	0	0.002155	0.002155	0	0	0.090517	0	0.00431	0	0	0	0	0	0
Boo2.3	Sweden	SE	2.179	0.154159	-0.0705511	0.012931	0	0	0	0.002155	0	0	0.002155	0	0.002155	0	0	0	0	0	0	0
T1070	Sweden	SE	1.976	0.0944252	-0.070523	0.116379	0	0	0	0	0	0	0	0	0	0	0	0	0	0	0	0
Hov1.7	Sweden	SE	1.87	0.251062	-0.0561501	0.008621	0	0	0	0	0	0	0	0	0	0	0	0	0	0	0	0
San.2	Sweden	SE	1.759	0.192798	-0.0634373	0.056034	0	0	0	0	0	0	0	0	0	0	0	0	0	0	0.017241	0.021552
Lov.5	Sweden	SE	1.684	-0.0411355	-0.259465	0.086207	0	0	0	0	0	0	0	0.006466	0	0	0	0	0	0	0	0
T1110	Sweden	SE	1.62	-0.0395467	-0.242354	0.028017	0	0	0	0	0.002155	0.002155	0	0.002155	0	0	0	0	0	0	0	0
T480	Sweden	SE	1.075	-0.220349	-0.235565	0.00431	0.002155	0	0	0	0	0	0	0	0	0.002155	0	0	0	0	0.002155	0
App1.12	Sweden	SE	0.722	0.260429	-0.060387	0.00431	0	0	0	0	0	0	0	0	0	0	0	0	0	0	0	0
T570	Sweden	SE	0.718	0.26838	-0.057983	0	0	0	0	0	0	0	0	0	0	0	0	0	0	0	0	0
TDr.9	Sweden	SE	0.311	0.285994	-0.0579264	0	0.00431	0.00431	0	0.002155	0	0	0	0.00431	0	0	0	0	0	0	0	0
Bla.1	Spain	ES	3.501	0.19337	-0.0490642	0.017241	0	0	0.00431	0	0	0	0	0	0	0	0	0	0	0	0.00431	0.00431
Pla.0	Spain	ES	2.479	-0.0783962	-0.162809	0.008621	0	0.002155	0	0	0.008621	0.012931	0.006466	0	0.002155	0.002155	0	0	0.00431	0	0.008621	0.00431
Can.0	Spain	ES	2.077	-0.100074	-0.168826	0	0.002155	0	0.336207	0	0	0.002155	0	0	0	0	0.002155	0	0	0.002155	0	0
Per.1	Russia	RU	3.692	-0.0841808	-0.11626	0.002155	0	0.006466	0	0.008621	0.008621	0.028017	0.023707	0	0.034483	0	0	0.002155	0.017241	0	0	0
Rsch.4	Russia	RU	3.425	0.0330482	-0.121284	0.377155	0	0	0.019397	0	0	0	0	0	0.00431	0	0.002155	0	0	0	0	0
Stw.0	Russia	RU	2.627	0.0113057	-0.0847719	0.006466	0	0.002155	0.55819	0	0.002155	0	0.006466	0	0	0	0.010776	0	0	0.006466	0	0
Ms.0	Russia	RU	2.494	-0.0953548	-0.195313	0.006466	0	0	0	0.002155	0	0.012931	0.002155	0	0.00431	0	0	0	0.00431	0	0	0
Ors.2	Romania	RO	5.088	-0.0150746	0.0938475	0.051724	0.028017	0.030172	0	0.056034	0.034483	0.034483	0.008621	0.025862	0.006466	0.006466	0	0.010776	0	0	0	0.017241
Ors.1	Romania	RO	4.236	0.145317	-0.118071	0.05819	0.00431	0	0	0	0	0.006466	0.019397	0	0.012931	0.010776	0	0.008621	0	0	0.030172	0.017241
Fei.0	Portugal	PT	3.784	-0.181039	0.180498	0.002155	0.118534	0.221983	0	0.036638	0.006466	0.116379	0.010776	0.021552	0	0.002155	0	0	0	0	0	0
Co	Portugal	PT	2.91	-0.0375201	-0.155839	0	0.010776	0.006466	0	0	0.019397	0.010776	0.010776	0	0.006466	0.015086	0	0.002155	0.002155	0	0	0
Wa.1	Poland	PL	1.468	0.217196	-0.0507783	0	0	0	0	0	0	0	0	0	0	0	0	0	0	0	0	0
Kas.2	Pakistan	PK	5.104	-0.0753112	0.178829	0.036638	0.109914	0.015086	0	0.017241	0.015086	0.008621	0.00431	0.002155	0.038793	0	0	0	0	0	0	0
Hey.1	Netherlands	NL	3.829	-0.219984	0.261224	0.030172	0.18319	0.219828	0	0.045259	0.015086	0.012931	0.008621	0.012931	0.008621	0	0	0.00431	0.00431	0	0	0
Tscha.1	Liechtenstein	LI	1.884	-0.148503	-0.223713	0	0.00431	0	0.211207	0	0	0	0	0	0	0	0.002155	0	0	0.002155	0	0
PHW.2	Italy	IT	3.819	0.0295232	-0.0766596	0.346983	0.021552	0.015086	0	0.002155	0.008621	0	0	0	0	0	0	0	0	0	0	0
Belm.4.94	Italy	IT	3.801	-0.0888812	-0.0189735	0.00431	0.012931	0.025862	0	0.017241	0.019397	0.008621	0.00431	0.025862	0.025862	0	0	0.00431	0	0	0.017241	0
Ct.1	Italy	IT	2.469	-0.13337	-0.162215	0.002155	0	0.002155	0.043103	0	0	0.00431	0.002155	0	0.002155	0	0	0	0.00431	0.002155	0	0
Mr.0	Italy	IT	0.631	-0.1784	-0.255982	0	0	0	0	0	0	0	0	0	0	0	0	0	0	0	0	0
Sg.1	Germany	DE	5.445	0.0642649	0.247442	0.025862	0.00431	0	0	0.043103	0.012931	0.025862	0	0.012931	0.012931	0	0	0	0	0	0	0.025862
Hs.0	Germany	DE	5.06	0.174255	-0.0977165	0.252155	0.002155	0	0	0	0.006466	0	0.002155	0.00431	0	0	0	0	0	0	0.172414	0
Is.0	Germany	DE	4.54	-0.0729852	0.261301	0.019397	0.176724	0.174569	0	0.034483	0.006466	0	0.015086	0.010776	0.00431	0.010776	0	0.002155	0	0	0.002155	0.002155
Ove.0	Germany	DE	4.425	-0.0049413	-0.0254703	0.073276	0.00431	0	0	0.006466	0.002155	0.008621	0.008621	0	0.006466	0	0	0	0.040948	0	0	0
Kl.5	Germany	DE	4.065	-0.0115753	0.06675	0.06681	0.047414	0.075431	0	0.010776	0.012931	0.002155	0	0.00431	0	0	0	0	0	0	0.008621	0
Rd.0	Germany	DE	3.796	0.23121	-0.0781515	0.122845	0	0	0	0	0	0.006466	0.006466	0	0.002155	0	0	0	0	0	0	0
Gd.1	Germany	DE	3.679	-0.133079	-0.0748672	0.010776	0.023707	0.043103	0	0.008621	0.00431	0.015086	0.002155	0.002155	0.006466	0	0	0	0	0	0	0
Ob.O	Germany	DE	3.558	0.190514	-0.0814834	0.409483	0	0	0	0	0	0	0	0	0	0	0	0	0	0	0.002155	0
Ca.0	Germany	DE	3.485	-0.0954258	-0.0707445	0	0.008621	0.002155	0	0.017241	0.010776	0.008621	0	0	0.025862	0.038793	0	0	0	0	0	0
Kelst.4	Germany	DE	3.338	-0.0715715	-0.158949	0	0	0	0	0	0.025862	0.05819	0.049569	0	0.00431	0.071121	0	0	0	0	0	0
Bsch.0	Germany	DE	3.102	-0.222761	0.126663	0	0.131466	0.202586	0	0.019397	0.006466	0.00431	0.023707	0.010776	0.00431	0	0	0	0	0	0	0
Bu.0	Germany	DE	3.078	-0.12565	-0.0345774	0	0.025862	0.019397	0	0.028017	0.012931	0.002155	0	0.00431	0.002155	0	0	0.002155	0.002155	0	0	0
Sh.0	Germany	DE	2.942	0.047627	-0.183642	0.064655	0	0	0	0.002155	0	0	0	0	0	0	0	0	0.00431	0	0.006466	0
Got.22	Germany	DE	2.544	-0.039946	-0.109357	0.028017	0	0.002155	0.579741	0	0	0	0	0	0	0	0.008621	0	0	0.002155	0	0
Fr.4	Germany	DE	2.48	-0.289832	0.265441	0.002155	0.428879	0.131466	0	0.025862	0	0	0	0	0	0.002155	0	0	0	0	0.002155	0
Wc.2	Germany	DE	2.412	-0.40051	0.286628	0	0.306034	0.230603	0	0.025862	0	0	0	0.002155	0	0	0	0	0	0	0	0
Is.1	Germany	DE	2.403	0.216469	-0.0716268	0.084052	0	0	0	0	0	0	0.002155	0	0	0	0	0	0	0	0.006466	0
Mrk.0	Germany	DE	2.329	-0.182891	-0.182203	0.045259	0	0.00431	0	0.015086	0	0.019397	0.002155	0	0.002155	0	0	0.006466	0	0	0	0
Np.0	Germany	DE	2.275	-0.115856	-0.188303	0.012931	0	0	0	0	0.00431	0.010776	0.010776	0.002155	0.00431	0	0	0.002155	0.00431	0	0	0.002155
Ha.0	Germany	DE	2.16	0.232449	-0.066099	0.06681	0	0	0	0	0	0	0	0	0	0	0	0	0	0	0.015086	0
Nw.0	Germany	DE	1.47	-0.092287	-0.206477	0	0	0	0	0	0	0.00431	0.012931	0	0	0	0	0	0.002155	0	0	0
Ep.0	Germany	DE	1.235	-0.0588397	-0.0625553	0	0	0	0	0	0	0.00431	0.00431	0	0	0	0	0	0	0	0	0
No.0	Germany	DE	1.151	-0.0828165	-0.235909	0.002155	0.002155	0.002155	0	0	0.00431	0	0	0	0	0	0	0	0	0	0	0
TOU.A1.62	France	FR	7.063	0.0238718	0.267406	0.002155	0.032328	0.015086	0	0.010776	0.053879	0.015086	0.019397	0.00431	0	0.006466	0	0	0	0	0	0
PAR.10	France	FR	6.189	0.103361	0.107844	0.051724	0.010776	0.025862	0	0.017241	0.028017	0.010776	0	0	0.006466	0	0	0	0	0	0	0
PAR.4	France	FR	6.052	0.0270107	0.156116	0.002155	0	0	0	0.019397	0.043103	0.101293	0.015086	0	0.006466	0	0	0.002155	0	0	0	0
TOU.A1.60	France	FR	6.021	0.0845628	0.24851	0	0.00431	0.010776	0	0.010776	0.006466	0.002155	0	0.008621	0.006466	0.00431	0	0	0	0	0.002155	0.002155
TOU.L.17	France	FR	6.012	0.0489737	-0.0137421	0.021552	0.010776	0.008621	0	0.006466	0.028017	0.025862	0.032328	0.028017	0.00431	0	0	0	0	0	0.017241	0.002155
TOU.A1.73	France	FR	5.773	0.00497378	0.148012	0.012931	0.023707	0.010776	0	0.023707	0.032328	0.010776	0.008621	0.0625	0.010776	0.002155	0	0.006466	0	0	0	0.008621
MOG.55	France	FR	5.203	0.0667066	0.0546163	0	0	0	0	0	0.025862	0.153017	0.075431	0	0.047414	0	0	0.015086	0	0	0.010776	0.015086
TOU.G.1	France	FR	4.618	-0.0473307	0.0446812	0.040948	0.017241	0.090517	0	0.034483	0.025862	0.008621	0.036638	0	0.030172	0	0	0.00431	0	0	0	0.002155
PHW.37	France	FR	4.567	0.0947923	-0.0871392	0.178879	0.00431	0.002155	0	0	0.017241	0.002155	0.002155	0.002155	0.002155	0.002155	0	0	0	0	0.028017	0.368534
TOU.I.17	France	FR	4.546	-0.128157	0.0766134	0	0.088362	0.036638	0	0.019397	0.023707	0.010776	0.012931	0.012931	0.002155	0	0	0	0	0	0	0
ALL1.7	France	FR	4.535	-0.0352954	0.216339	0.025862	0.021552	0.301724	0	0.017241	0.019397	0.019397	0.00431	0.012931	0.047414	0	0	0.002155	0	0	0	0
TOU.A1.81	France	FR	4.438	0.175307	-0.115845	0.74569	0	0	0	0	0	0	0	0	0	0	0	0	0	0	0.045259	0
TOU.A1.79	France	FR	4.38	-0.073632	0.190405	0.002155	0	0.051724	0	0.06681	0.028017	0.021552	0.028017	0.12931	0.0625	0	0	0.05819	0	0	0	0
PON	France	FR	4.294	0.182668	-0.0965056	0.346983	0	0	0	0	0	0	0	0	0	0	0	0	0	0	0.036638	0
TOU.A1.69	France	FR	4.09	-0.119561	-0.0395727	0.034483	0.038793	0.010776	0	0.006466	0.025862	0.002155	0.00431	0.021552	0.006466	0	0	0	0	0	0	0.00431
TOU.A1.96	France	FR	4.059	0.152335	-0.0237073	0.006466	0.00431	0	0	0.002155	0.008621	0.002155	0	0.006466	0.008621	0	0	0	0	0	0.090517	0.002155
Lz.0	France	FR	3.996	0.14325	-0.073458	0.30819	0.008621	0.019397	0	0.002155	0.002155	0	0	0	0	0	0	0	0	0	0	0.00431
MOG.12	France	FR	3.736	0.179384	-0.0660365	0.148707	0.002155	0	0	0	0	0.006466	0	0	0.00431	0	0	0	0	0	0.088362	0
MIB.60	France	FR	3.729	-0.120263	-0.114292	0.019397	0.015086	0.019397	0	0.006466	0.008621	0.008621	0	0.00431	0.006466	0	0	0	0	0	0.002155	0.002155
VOU.4	France	FR	3.629	-0.042305	0.106726	0.008621	0.002155	0.006466	0	0.012931	0	0.00431	0	0.00431	0.008621	0	0	0.00431	0	0	0	0
LDV.3	France	FR	3.519	-0.139894	-0.0410062	0	0.002155	0.047414	0	0.017241	0.00431	0.006466	0.002155	0.008621	0.010776	0	0	0	0.019397	0	0	0
TOU.A1.74	France	FR	3.385	0.124976	-0.0478355	0.021552	0	0	0	0.002155	0.002155	0.00431	0	0.038793	0	0	0	0	0	0	0.002155	0.002155
TOU.A1.75	France	FR	3.374	-0.172749	-0.0195216	0	0.008621	0.073276	0	0.19181	0.00431	0.012931	0	0.002155	0	0.002155	0	0.008621	0	0	0	0
RAN	France	FR	3.373	0.212838	-0.0690304	0.090517	0	0	0	0	0	0	0	0	0	0	0	0	0	0	0	0
TOU.A1.66	France	FR	3.223	-0.0600094	-0.172199	0.008621	0.006466	0.012931	0	0	0.017241	0.002155	0.006466	0	0	0	0	0.00431	0	0	0	0
TOU.A1.77	France	FR	3.169	-0.0506834	-0.131027	0.032328	0.006466	0.00431	0	0.00431	0.025862	0.002155	0.002155	0	0	0.00431	0	0	0	0	0	0
TOU.A1.39	France	FR	3.094	-0.15368	-0.0832811	0	0.015086	0	0	0.002155	0.00431	0.008621	0	0	0.010776	0.002155	0	0.002155	0	0	0	0
TOU.A1.98	France	FR	2.989	0.177845	-0.0607036	0.025862	0	0	0	0	0	0	0	0	0	0	0	0	0	0	0	0
Lm.2	France	FR	2.724	-0.0140225	-0.120049	0.769397	0	0	0	0	0	0.002155	0.002155	0	0.002155	0	0	0	0	0	0	0
PAR.3	France	FR	2.645	0.280229	-0.0798429	0.178879	0	0	0	0	0	0	0	0	0	0	0	0	0	0	0	0
TOU.E.11	France	FR	2.63	0.0879796	-0.21419	0.077586	0	0	0	0	0	0.006466	0.002155	0	0.00431	0	0	0	0	0	0	0.008621
Di.1	France	FR	2.541	-0.0943541	-0.199261	0.002155	0	0	0.172414	0	0	0	0	0	0.002155	0.002155	0.019397	0	0	0.002155	0.002155	0
ROM.2	France	FR	2.53	0.249089	-0.0626982	0.010776	0	0	0	0	0.002155	0	0	0	0	0	0	0	0	0	0	0
Ren.1	France	FR	2.46	-0.0827963	-0.224635	0.002155	0	0.00431	0.002155	0	0.008621	0.012931	0	0	0.00431	0.002155	0	0	0	0	0	0
LAC.5	France	FR	2.192	0.264089	-0.0639257	0	0	0	0	0	0	0	0.002155	0	0	0	0	0	0	0	0	0
TOU.H.3	France	FR	1.956	-0.243721	-0.216113	0.008621	0.008621	0.030172	0	0.00431	0.008621	0.008621	0	0.015086	0.006466	0	0	0	0	0	0	0
TOU.I.1	France	FR	1.847	-0.0232462	-0.0395212	0	0.006466	0.002155	0	0.002155	0.00431	0	0.002155	0	0.002155	0	0	0	0	0	0	0
TOU.L.5	France	FR	1.714	-0.128391	-0.0698742	0.006466	0.00431	0	0	0.002155	0.002155	0	0	0.002155	0	0	0	0	0	0	0	0
TOU.A1.65	France	FR	1.461	0.170064	-0.0644213	0	0	0	0	0	0	0	0	0	0	0	0	0	0	0	0.127155	0
TOU.A1.45	France	FR	1.448	0.101036	-0.0966278	0	0	0	0	0	0	0	0	0	0	0	0	0	0	0	0	0.010776
MOG.40	France	FR	1.289	0.0128783	-0.0407104	0.00431	0.00431	0.00431	0	0.002155	0.010776	0.006466	0.00431	0.006466	0.002155	0	0	0	0	0	0	0
TOU.I.6	France	FR	1.112	0.220663	-0.0569001	0	0	0	0	0	0	0	0	0	0	0	0	0	0	0	0	0
TOU.A1.93	France	FR	1.101	0.0988669	-0.0522518	0	0	0	0	0	0	0.002155	0	0	0	0	0	0	0	0	0	0
Pn.0	France	FR	0.879	0.284339	-0.0584078	0	0	0	0	0	0	0	0	0	0	0	0	0	0	0	0	0
N4	Finland	FI	5.021	0.0861085	-0.0598017	0.064655	0.008621	0.006466	0	0.002155	0.008621	0.002155	0.008621	0.002155	0.002155	0.002155	0	0	0	0	0.040948	0.155172
Est.1	Estonia	EE	2.373	0.000348561	-0.0823156	0	0	0	0.693966	0	0.006466	0	0	0	0	0	0.006466	0	0	0.006466	0	0
Sav.0	Czech Republic	CZ	6.404	0.000211136	0.304292	0	0.086207	0.036638	0	0.043103	0.038793	0	0.101293	0.002155	0.002155	0	0	0.021552	0	0	0	0
MIB.83	Czech Republic	CZ	5.742	-0.0134818	0.0431334	0.002155	0.015086	0.012931	0	0.002155	0.021552	0.023707	0.019397	0	0.021552	0.010776	0	0.00431	0	0	0	0.017241
MIB.92	Czech Republic	CZ	5.331	-0.00781714	0.0587471	0.032328	0.060345	0.032328	0	0.021552	0.025862	0.012931	0.00431	0.025862	0.012931	0	0	0	0	0	0.008621	0
MIB.58	Czech Republic	CZ	4.639	0.0824891	0.0262276	0.002155	0	0	0	0	0.038793	0.017241	0.008621	0	0.019397	0.002155	0	0	0	0	0	0.002155
MIB.61	Czech Republic	CZ	4.505	0.0873139	-0.0401278	0.071121	0.00431	0	0	0.002155	0.019397	0.008621	0.019397	0	0.021552	0.002155	0	0	0	0	0.012931	0
Duk	Czech Republic	CZ	3.96	-0.162193	0.0134203	0	0.045259	0.107759	0	0.017241	0.012931	0.034483	0.045259	0.002155	0.012931	0.008621	0	0	0	0	0	0
Jm.0	Czech Republic	CZ	3.957	-0.207939	-0.00581136	0.036638	0.036638	0.084052	0	0.015086	0.036638	0.019397	0.056034	0	0.00431	0	0	0	0.002155	0	0	0
Pu2.8	Czech Republic	CZ	3.878	0.206611	-0.119842	0.099138	0	0	0	0	0	0	0	0	0	0	0	0	0	0	0.064655	0.359914
MIB.80	Czech Republic	CZ	3.694	-0.138453	-0.0672935	0.012931	0.040948	0.010776	0	0.006466	0.025862	0.012931	0.010776	0.00431	0.017241	0	0	0	0	0	0	0
MIB.89	Czech Republic	CZ	3.613	0.218648	-0.0567339	0.045259	0	0	0	0	0	0	0	0	0.002155	0	0	0	0	0	0.002155	0
ZdrI.2.25	Czech Republic	CZ	3.231	-0.0865828	-0.0661814	0.028017	0.047414	0.021552	0	0.006466	0.006466	0.00431	0	0	0	0	0	0	0	0	0.006466	0
DraIV.1.14	Czech Republic	CZ	3.205	0.0475631	-0.110925	0.010776	0.017241	0.00431	0	0.002155	0	0	0	0	0	0	0	0	0	0	0.588362	0
Lp2.2	Czech Republic	CZ	3.109	-0.107625	-0.134479	0.002155	0.00431	0	0	0.002155	0.025862	0.017241	0.021552	0	0.010776	0	0	0	0	0	0	0
MIB.69	Czech Republic	CZ	2.482	-0.1114	-0.175146	0.019397	0	0	0	0.008621	0.006466	0	0.006466	0.002155	0.008621	0	0	0	0	0	0.00431	0.025862
DraIII.1	Czech Republic	CZ	2.43	0.00383917	-0.0122973	0	0	0	0	0	0	0.002155	0.002155	0	0	0	0	0	0	0	0	0
Jm.1	Czech Republic	CZ	2.399	-0.132101	-0.199367	0.00431	0.002155	0	0.049569	0.00431	0.00431	0.006466	0.002155	0.002155	0.002155	0	0.002155	0	0.002155	0.002155	0	0
Bor.1	Czech Republic	CZ	1.96	-0.122953	-0.188328	0.002155	0	0.00431	0	0	0.002155	0.002155	0	0.002155	0.002155	0	0	0.002155	0	0	0	0
Br.0	Czech Republic	CZ	1.76	-0.0666601	-0.210335	0	0	0	0	0	0.006466	0	0.010776	0	0.028017	0.002155	0	0.002155	0	0	0	0
DraIV.6.16	Czech Republic	CZ	0.415	0.26245	-0.0577079	0	0	0	0	0	0	0.002155	0	0	0	0	0	0	0	0	0	0
Pog.0	Canada	CA	4.246	0.128971	-0.0875147	0.282328	0	0	0	0	0.008621	0.015086	0.010776	0	0.008621	0	0	0	0	0	0	0.002155
An.1	Belgium	BE	4.904	0.160301	-0.0889141	0.0625	0	0	0	0	0.006466	0.006466	0.006466	0	0.006466	0	0	0	0	0	0.040948	0.217672
Ws.2	Belarus	BY	3.077	-0.218007	0.314871	0.140086	0.331897	0.12069	0	0.017241	0	0	0	0	0	0	0	0	0.00431	0	0	0
Lerik1.6	Azerbaijan	AZ	4.747	0.0339354	0.0683398	0.038793	0	0.112069	0	0.006466	0.021552	0.010776	0.086207	0	0.021552	0.008621	0	0	0	0	0	0
Pi.2	Austria	AT	1.82	-0.0353834	-0.256084	0.00431	0	0	0.045259	0	0	0.002155	0.002155	0	0	0.002155	0.002155	0	0	0.002155	0	0
Gr.1	Austria	AT	1.578	0.26244	-0.0602631	0.030172	0	0	0	0.002155	0	0	0	0	0	0.002155	0	0	0	0	0.015086	0
T450	Unknown		0.969	0.214217	-0.0587128	0	0	0	0	0	0	0	0	0	0	0	0	0	0	0	0	0
TAA.03	Unknown		3.059	-0.106211	0.528652	0	0.323276	0.340517	0	0.092672	0.023707	0.034483	0.00431	0.021552	0.019397	0	0	0	0	0	0	0
Ale.S.57.16	Unknown		2.925	0.0602545	0.133281	0.047414	0.157328	0.040948	0	0.006466	0	0	0	0	0	0	0	0	0	0	0	0
Gar.22.213	Unknown		1.489	-0.113849	0.601706	0	0.512931	0.463362	0	0.010776	0	0	0	0	0	0	0	0	0	0	0	0
ANT627ME13Y1	Unknown		2.274	-0.256347	0.478474	0	0.521552	0.19181	0	0.049569	0	0	0	0	0.002155	0	0	0	0	0	0	0
Bros.11.135	Unknown		4.173	-0.12191	-0.064025	0.75	0.060345	0.021552	0	0.010776	0	0	0	0	0	0	0	0	0	0	0.00431	0
Bros.37.149	Unknown		2.322	-0.175274	0.420111	0	0.383621	0.241379	0	0.023707	0	0	0	0	0	0	0	0	0	0	0.015086	0
Bros.15.138	Unknown		2.816	-0.312429	0.328595	0	0.387931	0.12931	0	0.028017	0	0	0	0	0	0	0	0	0	0	0
