# Supplementary material for: Host genome and bacterial taxa shape the Arabidopsis seed microbiome
Source: EMBO Rep. 2025 Nov 28;27(1):122–41. doi: 10.1038/s44319-025-00635-x (PMC12796167; doi:10.1038/s44319-025-00635-x)
Supplement: Supplementary file 4 — Data Set EV2 [file 44319_2025_635_MOESM4_ESM.xls]

## Sheet: Title
		Dataset EV2: Related to Figure EV1 Sequencing and QC of samples

## Sheet: QC and Depth
(A):Sequencing Data across all acessions											(B) Sequencing depth across the accessions
Sample	RawPE	Combined	Qualified	Nochime	Base(nt)	Avglen(nt)	GC	Q20	Q30		series	chao1	error	group	colour
Rsch.4.A	205811	205014	203143	184751	69734512	377.45	53.95%	99.19%	96.99%		10	7.66667	2.58401	Rsch.4	#DC143C
Rsch.4.B	214846	213954	211864	186234	70345482	377.73	53.17%	99.12%	96.78%		21	11.3542	2.26413	Rsch.4	#DC143C
Rsch.4.C	167060	166541	165053	108174	40787154	377.05	55.01%	99.32%	97.33%		33	17.9792	2.53748	Rsch.4	#DC143C
Rsch.4.D	203157	202412	200463	186317	70309440	377.36	54.27%	99.19%	96.93%		45	17.5729	3.81112	Rsch.4	#DC143C
San.2.A	204630	203944	202030	151464	57368881	378.76	54.79%	99.23%	97.03%		57	20.8229	1.63628	Rsch.4	#DC143C
San.2.B	205403	204677	202980	156322	59212460	378.79	54.77%	99.17%	96.80%		68	22.7625	4.49397	Rsch.4	#DC143C
San.2.C	204715	204049	202330	157467	59648341	378.8	54.78%	99.24%	97.05%		80	23.525	2.39831	Rsch.4	#DC143C
San.2.D	202323	201759	199974	146607	55530477	378.77	54.74%	99.24%	97.02%		92	23.2625	1.36811	Rsch.4	#DC143C
Sh.0.A	160248	159883	158600	112370	42366095	377.02	55.31%	99.40%	97.61%		104	24.2854	1.77588	Rsch.4	#DC143C
Sh.0.B	219798	219340	217713	174559	65807770	376.99	55.39%	99.40%	97.61%		116	25.6667	2.48328	Rsch.4	#DC143C
Sh.0.C	213127	212667	211066	172785	65141247	377.01	55.38%	99.40%	97.61%		10	4.125	0.892679	San.2	#0000FF
Sh.0.D	137161	136777	135682	91391	34453618	376.99	55.35%	99.37%	97.51%		21	9.0625	4.32064	San.2	#0000FF
Stw.0.A	203092	202508	200437	140457	53157297	378.46	51.18%	99.17%	96.77%		33	12.75	3.77905	San.2	#0000FF
Stw.0.B	141323	140997	139799	93194	35175820	377.45	53.97%	99.32%	97.32%		45	18.7708	3.03245	San.2	#0000FF
Stw.0.C	304129	301842	298758	192429	72596202	377.26	54.40%	99.26%	97.20%		57	18.2917	1.75742	San.2	#0000FF
Stw.0.D	162542	162189	160870	124512	46938658	376.98	55.35%	99.38%	97.57%		68	21.6771	5.38197	San.2	#0000FF
Tscha.1.A	204485	204012	202365	163429	61623434	377.07	55.16%	99.37%	97.49%		80	22.6292	5.67047	San.2	#0000FF
Tscha.1.B	216893	216430	214659	179602	67711186	377.01	55.34%	99.38%	97.56%		92	21.5708	5.35078	San.2	#0000FF
Tscha.1.C	202620	202231	200775	162116	61041992	376.53	55.33%	99.39%	97.60%		104	23.8958	6.83921	San.2	#0000FF
Tscha.1.D	171930	171551	170049	135531	51092862	376.98	55.37%	99.38%	97.55%		116	25.55	8.54444	San.2	#0000FF
Wa.1.A	208620	207957	206161	183761	69528885	378.37	54.21%	99.28%	97.23%		10	7	3.01558	Sh.0	#20B2AA
Wa.1.B	202960	202255	200389	181981	68886001	378.53	54.06%	99.25%	97.11%		21	17.375	5.57197	Sh.0	#20B2AA
Wa.1.C	203481	202774	200995	184358	69811525	378.67	53.93%	99.24%	97.09%		33	23.4896	3.42889	Sh.0	#20B2AA
Wa.1.D	202555	201888	200154	187644	71088181	378.85	53.76%	99.22%	97.03%		45	26.1187	2.16617	Sh.0	#20B2AA
WAR.A	151600	151250	150057	107061	40358656	376.97	55.34%	99.39%	97.58%		57	31.9613	3.7876	Sh.0	#20B2AA
WAR.B	203509	203048	201275	173653	65467188	377	55.38%	99.36%	97.51%		68	39.8333	5.56285	Sh.0	#20B2AA
WAR.C	196200	195730	194419	137391	51790352	376.96	55.35%	99.41%	97.65%		80	48.8092	13.4238	Sh.0	#20B2AA
WAR.D	206425	205964	204235	163570	61668528	377.02	55.27%	99.38%	97.54%		92	48.2646	12.8382	Sh.0	#20B2AA
Wei.0.A	202078	201480	199621	183234	69147132	377.37	55.43%	99.31%	97.32%		104	55.4598	20.0507	Sh.0	#20B2AA
Wei.0.B	211564	211044	209322	176004	66437117	377.48	55.39%	99.30%	97.22%		116	66.9583	28.4884	Sh.0	#20B2AA
Wei.0.C	205656	205131	203495	172950	65309247	377.62	55.38%	99.31%	97.31%		10	6.125	2.83119	Stw.0	#FFA500
Wei.0.D	203101	202526	200749	198794	74947085	377.01	55.41%	99.33%	97.41%		21	11.625	7.03007	Stw.0	#FFA500
Wilcox.4.A	206002	205546	203917	167569	63174660	377.01	55.34%	99.37%	97.53%		33	20.3125	14.5681	Stw.0	#FFA500
Wilcox.4.B	217501	217020	215217	185465	69922456	377.01	55.35%	99.37%	97.50%		45	22	11.1453	Stw.0	#FFA500
Wilcox.4.C	188317	187845	186316	136743	51550531	376.99	55.32%	99.38%	97.54%		57	34.0625	20.1575	Stw.0	#FFA500
Wilcox.4.D	182426	181964	180499	128544	48456903	376.97	55.30%	99.36%	97.48%		68	35.1667	22.478	Stw.0	#FFA500
Bla.1.A	208748	208111	206321	144507	54724685	378.7	54.10%	99.23%	97.03%		80	40.5625	19.9361	Stw.0	#FFA500
Bla.1.B	206472	205840	204209	142076	53801124	378.68	54.11%	99.24%	97.06%		92	41.6292	24.8111	Stw.0	#FFA500
Bla.1.C	198383	197881	196199	136009	51490801	378.58	54.21%	99.25%	97.11%		104	49.3646	26.9701	Stw.0	#FFA500
Bla.1.D	206394	205758	203913	147104	55713876	378.74	54.08%	99.18%	96.85%		116	52.875	25.8659	Stw.0	#FFA500
Can.0.A	202659	202238	200695	148744	56073015	376.98	55.33%	99.39%	97.61%		10	3.625	0.414578	Tscha.1	#9370DB
Can.0.B	139849	139509	138331	92460	34905453	377.52	53.82%	99.32%	97.29%		21	7.625	0.73951	Tscha.1	#9370DB
Can.0.C	202617	202059	200366	189028	71262964	377	55.42%	99.37%	97.53%		33	9.9375	4.00146	Tscha.1	#9370DB
Can.0.D	206734	206209	204452	159529	60156883	377.09	55.10%	99.36%	97.47%		45	11.7917	3.12333	Tscha.1	#9370DB
Chr.1.A	202720	202173	200434	175704	66240886	377	55.36%	99.32%	97.34%		57	15.3438	0.889939	Tscha.1	#9370DB
Chr.1.B	183339	182898	181426	137920	51994576	376.99	55.33%	99.38%	97.57%		68	15.6562	5.82651	Tscha.1	#9370DB
Chr.1.C	171266	170822	169319	119794	45158003	376.96	55.34%	99.36%	97.48%		80	19.9167	5.57337	Tscha.1	#9370DB
Chr.1.D	203015	202531	200970	148956	56166142	377.07	55.12%	99.38%	97.55%		92	21.5417	5.49289	Tscha.1	#9370DB
Ct.1.A	127376	127108	126235	87153	32852642	376.95	55.41%	99.41%	97.65%		104	23.0625	6.92849	Tscha.1	#9370DB
Ct.1.B	210681	210140	208261	180578	68074916	376.98	55.43%	99.36%	97.50%		116	25.625	8.61231	Tscha.1	#9370DB
Ct.1.C	158705	158370	157214	120807	45550256	377.05	55.30%	99.41%	97.67%		10	3	0	Wa.1	#98FB98
Ct.1.D	208582	208135	206717	161005	60696952	376.99	55.30%	99.42%	97.69%		21	3	0	Wa.1	#98FB98
Di.1.A	120046	119782	118858	86483	32605719	377.02	55.26%	99.40%	97.63%		33	3.375	0.414578	Wa.1	#98FB98
Di.1.B	202523	202039	200486	172364	64979120	376.99	55.41%	99.38%	97.56%		45	4	1.22474	Wa.1	#98FB98
Di.1.C	216936	216381	214629	156964	59171392	376.97	55.37%	99.38%	97.58%		57	3.75	0.829156	Wa.1	#98FB98
Di.1.D	210293	209840	208224	142097	53588639	377.13	54.87%	99.39%	97.59%		68	4.5	1.11803	Wa.1	#98FB98
Ema.1.A	212345	211800	210061	166048	62597453	376.98	55.38%	99.35%	97.42%		80	5	2.34521	Wa.1	#98FB98
Ema.1.B	206726	206210	204636	156509	58999674	376.97	55.39%	99.30%	97.28%		92	6	3.08221	Wa.1	#98FB98
Ema.1.C	204725	204297	202930	157475	59364896	376.98	55.37%	99.37%	97.47%		104	6.5	3.90512	Wa.1	#98FB98
Ema.1.D	205917	205359	203936	183918	69335544	376.99	55.42%	99.37%	97.47%		116	6.5	3.90512	Wa.1	#98FB98
Est.1.A	218086	217440	215397	167333	63227706	377.86	52.89%	99.27%	97.09%		10	5.1875	1.19078	WAR	#F08080
Est.1.B	206602	206092	204308	167095	63046982	377.31	54.50%	99.32%	97.32%		21	9.125	4.04853	WAR	#F08080
Est.1.C	203540	203126	201467	175463	66163327	377.08	55.17%	99.40%	97.63%		33	14.6667	6.84653	WAR	#F08080
Est.1.D	205804	205312	203734	171505	64681771	377.14	54.98%	99.38%	97.57%		45	17.9375	6.37469	WAR	#F08080
Got.22.A	208011	207547	205928	174568	65834653	377.13	54.99%	99.37%	97.53%		57	20.9688	7.75254	WAR	#F08080
Got.22.B	216775	216215	214434	176485	66564228	377.17	54.89%	99.36%	97.49%		68	29.9688	15.692	WAR	#F08080
Got.22.C	205866	205309	203606	159467	60129820	377.07	55.17%	99.35%	97.45%		80	29.7917	18.954	WAR	#F08080
Got.22.D	202946	202372	200889	168912	63706431	377.16	54.93%	99.27%	97.04%		92	35.4375	15.1607	WAR	#F08080
Hil.1.A	205199	204749	203134	138782	52314090	376.95	55.41%	99.28%	97.16%		104	36.75	20.5388	WAR	#F08080
Hil.1.B	202154	201665	200079	135661	51136309	376.94	55.40%	99.40%	97.64%		116	43.1667	27.5928	WAR	#F08080
Hil.1.C	209890	209449	207923	153453	57846515	376.97	55.42%	99.41%	97.63%		10	6.9375	2.32093	Wei.0	#1E90FF
Hil.1.D	204833	204358	202668	145850	54986759	377.01	55.25%	99.39%	97.57%		21	15.5625	3.98581	Wei.0	#1E90FF
HR.10.A	132894	132614	131539	87977	33166201	376.99	55.30%	99.39%	97.60%		33	25.625	9.09756	Wei.0	#1E90FF
HR.10.B	194127	193712	192247	137073	51674755	376.99	55.34%	99.40%	97.63%		45	27.4625	7.50985	Wei.0	#1E90FF
HR.10.C	301116	299123	295745	210694	79434992	377.02	55.24%	99.31%	97.40%		57	32.3125	13.2115	Wei.0	#1E90FF
HR.10.D	177013	176671	175402	122197	46065702	376.98	55.34%	99.42%	97.69%		68	39.1729	8.70828	Wei.0	#1E90FF
Jm.1.A	322267	320125	316647	230751	86986995	376.97	55.36%	99.26%	97.20%		80	34.8146	9.52524	Wei.0	#1E90FF
Jm.1.B	203922	203434	201754	158724	59834284	376.97	55.41%	99.39%	97.60%		92	34.7458	7.54437	Wei.0	#1E90FF
Jm.1.C	214866	214430	212895	160105	60353461	376.96	55.39%	99.41%	97.67%		104	36.1656	9.47799	Wei.0	#1E90FF
Jm.1.D	139494	139182	138110	98983	37317496	377.01	55.24%	99.40%	97.60%		116	37.25	9.26224	Wei.0	#1E90FF
NFA.10.A	203341	202644	200860	186459	70658745	378.95	53.64%	99.23%	97.05%		10	4.625	1.70935	Wilcox.4	#7CFC00
NFA.10.B	210829	210155	208546	180529	68339898	378.55	53.98%	99.27%	97.17%		21	7.625	2.07289	Wilcox.4	#7CFC00
NFA.10.C	202789	202054	200305	189121	71664411	378.93	53.65%	99.19%	96.92%		33	9.1875	2.57011	Wilcox.4	#7CFC00
NFA.10.D	203894	203175	201358	191782	72671777	378.93	53.67%	99.22%	96.97%		45	17.75	5.00625	Wilcox.4	#7CFC00
No.0.A	216998	216463	214510	180638	68097235	376.98	55.42%	99.35%	97.48%		57	20.1667	7.47496	Wilcox.4	#7CFC00
No.0.B	205750	205352	203878	163136	61498524	376.98	55.42%	99.43%	97.74%		68	23.7812	12.0845	Wilcox.4	#7CFC00
No.0.C	205469	204923	203170	166182	62646317	376.97	55.42%	99.36%	97.51%		80	32.9167	15.9423	Wilcox.4	#7CFC00
No.0.D	202905	202459	200939	160279	60415095	376.94	55.42%	99.39%	97.58%		92	37.4792	23.2957	Wilcox.4	#7CFC00
Pi.2.A	203244	202768	201322	166078	62609707	376.99	55.40%	99.40%	97.66%		104	47.4167	35.621	Wilcox.4	#7CFC00
Pi.2.B	202321	201878	200339	152097	57337905	376.98	55.34%	99.43%	97.72%		116	54.5625	40.6288	Wilcox.4	#7CFC00
Pi.2.C	124203	123305	121765	74304	28004780	376.89	55.40%	99.27%	97.22%		10	7.875	0.673146	Bla.1	#FFFF00
Pi.2.D	206129	204745	203083	120586	45448791	376.9	55.40%	99.36%	97.51%		21	15.2958	3.11449	Bla.1	#FFFF00
Pn.0.A	203787	202476	200541	170246	64509096	378.92	54.87%	99.26%	97.07%		33	17.6667	1.56708	Bla.1	#FFFF00
Pn.0.B	203157	201996	200285	165197	62585242	378.85	54.88%	99.24%	97.00%		45	23.3646	2.81541	Bla.1	#FFFF00
Pn.0.C	208920	207688	205913	161457	61142225	378.69	54.93%	99.30%	97.20%		57	29.9479	3.48775	Bla.1	#FFFF00
Pn.0.D	218020	216835	214755	169564	64236761	378.83	54.88%	99.22%	96.95%		68	28.6875	5.73674	Bla.1	#FFFF00
RAN.A	214518	213259	211446	134701	51002431	378.63	53.57%	99.23%	97.00%		80	39.2917	8.63827	Bla.1	#FFFF00
RAN.B	204846	203793	201972	132164	50041686	378.63	53.56%	99.19%	96.89%		92	38.6708	10.4882	Bla.1	#FFFF00
RAN.C	205096	203929	202149	130069	49250161	378.65	53.57%	99.24%	97.01%		104	40.9375	7.19293	Bla.1	#FFFF00
RAN.D	214002	212953	211107	133816	50667166	378.63	53.57%	99.24%	97.05%		116	42.6125	9.48027	Bla.1	#FFFF00
Rd.0.A	207199	206167	204439	133212	50342057	377.91	54.23%	99.28%	97.19%		10	3.125	1.24373	Can.0	#808000
Rd.0.B	206585	205545	203964	118449	44769745	377.97	54.08%	99.26%	97.12%		21	5.75	1.03078	Can.0	#808000
Rd.0.C	202829	201738	199942	117269	44288034	377.66	54.47%	99.28%	97.17%		33	10.125	2.78669	Can.0	#808000
Rd.0.D	211083	209971	208274	142331	53822460	378.15	54.01%	99.27%	97.10%		45	14.0625	4.25138	Can.0	#808000
Ren.1.A	206557	205320	203867	121677	45863136	376.93	55.35%	99.38%	97.55%		57	17.9062	5.52931	Can.0	#808000
Ren.1.B	117004	116503	115548	82176	30977120	376.96	55.41%	99.41%	97.61%		68	17.0625	5.86668	Can.0	#808000
Ren.1.C	140007	138914	137401	88826	33481106	376.93	55.39%	99.26%	97.18%		80	24.9375	9.72493	Can.0	#808000
Ren.1.D	185802	185065	183567	132361	49894714	376.96	55.41%	99.40%	97.60%		92	22.8958	8.0746	Can.0	#808000
Sg.1.A	204416	203654	201934	145631	54744118	375.91	53.99%	99.32%	97.31%		104	26.4167	10.8944	Can.0	#808000
Sg.1.D	204407	203466	201477	155816	58633690	376.3	53.99%	99.27%	97.15%		116	28.5	11.8585	Can.0	#808000
RMX413.7.A	206599	205753	203952	169482	63892992	376.99	55.41%	99.32%	97.37%		10	3.4375	0.715345	Chr.1	#FF00FF
RMX413.7.B	185318	184727	183124	152269	57402245	376.98	55.40%	99.38%	97.54%		21	7.10417	3.01925	Chr.1	#FF00FF
RMX413.7.C	137872	136247	135129	105082	39612726	376.97	55.39%	99.35%	97.44%		33	11.125	3.44828	Chr.1	#FF00FF
RMX413.7.D	206721	205651	203909	194979	73505994	376.99	55.43%	99.37%	97.50%		45	14.0625	3.89059	Chr.1	#FF00FF
LI.OF.095.A	202415	201395	199707	160515	60509618	376.97	54.51%	99.34%	97.37%		57	22.3125	6.60344	Chr.1	#FF00FF
LI.OF.095.B	218914	217672	215690	179361	67613989	376.97	54.46%	99.29%	97.22%		68	29.4375	10.2445	Chr.1	#FF00FF
LI.OF.095.C	203501	200421	198591	172288	64945579	376.96	54.47%	99.34%	97.36%		80	34	12.7525	Chr.1	#FF00FF
LI.OF.095.D	203005	202314	199885	197665	74516286	376.98	52.96%	99.33%	97.44%		92	34.75	11.4701	Chr.1	#FF00FF
TOU.A1.93.A	215656	214784	211879	175362	66456865	378.97	53.60%	99.24%	97.21%		104	34.6875	11.8998	Chr.1	#FF00FF
TOU.A1.93.B	215530	214751	211966	169809	64350978	378.96	53.62%	99.27%	97.31%		116	40.625	17.2604	Chr.1	#FF00FF
TOU.A1.93.C	204550	203208	201258	161094	60840500	377.67	54.81%	99.28%	97.20%		10	4.5625	3.69279	Ct.1	#FA8072
TOU.A1.93.D	205302	204075	202455	168008	63443253	377.62	54.85%	99.33%	97.35%		21	9.9375	4.00927	Ct.1	#FA8072
TOU.A1.98.A	202117	200918	199237	130825	49512564	378.46	54.17%	99.23%	97.02%		33	12.4167	7.38664	Ct.1	#FA8072
TOU.A1.98.B	210686	209418	207421	144284	54504994	377.76	54.77%	99.27%	97.16%		45	19.1771	8.88645	Ct.1	#FA8072
TOU.A1.98.C	218281	216895	215072	146884	55625514	378.7	53.99%	99.24%	97.04%		57	19.5875	12.5506	Ct.1	#FA8072
TOU.A1.98.D	206177	204294	202333	137032	51897661	378.73	53.97%	99.16%	96.81%		68	24.6458	17.9782	Ct.1	#FA8072
TOU.I.1.A	206375	205190	203274	166620	62930820	377.69	54.73%	99.28%	97.22%		80	24.8438	14.158	Ct.1	#FA8072
TOU.I.1.B	203764	201634	199789	180230	67968462	377.12	55.30%	99.33%	97.37%		92	25.2708	13.2426	Ct.1	#FA8072
TOU.I.1.C	205528	203547	201755	154471	58321428	377.56	54.84%	99.31%	97.33%		104	29.1062	19.5174	Ct.1	#FA8072
TOU.I.1.D	210678	204562	202729	160244	60539911	377.8	54.59%	99.28%	97.23%		116	29.9	19.218	Ct.1	#FA8072
TOU.L.5.A	203248	201864	199833	155692	58709934	377.09	55.31%	99.25%	97.13%		10	5.1875	2.45825	Di.1	#7B68EE
TOU.L.5.B	206315	205557	202843	196997	74631427	378.85	53.69%	99.25%	97.24%		21	11.4375	5.09404	Di.1	#7B68EE
TOU.L.5.C	205869	202629	200752	156111	58868839	377.1	55.28%	99.23%	97.05%		33	17.0104	7.41552	Di.1	#7B68EE
TOU.L.5.D	204388	203559	201777	157529	59410360	377.14	55.26%	99.25%	97.06%		45	20.5125	10.1545	Di.1	#7B68EE
TOU.A1.65.A	210582	209296	207540	171992	64882637	377.24	55.33%	99.29%	97.16%		57	26.7417	10.2924	Di.1	#7B68EE
TOU.A1.65.B	203938	203055	200536	158891	60187563	378.8	54.77%	99.27%	97.26%		68	29.625	12.4317	Di.1	#7B68EE
TOU.A1.65.C	210408	209493	207133	164507	62314167	378.79	54.77%	99.31%	97.39%		80	32.2188	14.004	Di.1	#7B68EE
TOU.A1.65.D	205944	205429	203713	147156	55684018	378.4	54.84%	99.27%	97.03%		92	34.7229	12.25	Di.1	#7B68EE
TOU.A1.66.A	161526	161059	159821	139305	52515214	376.98	55.40%	99.33%	97.42%		104	38.1708	14.1421	Di.1	#7B68EE
TOU.A1.66.B	204700	204396	202900	175368	66111413	376.99	55.42%	99.38%	97.62%		116	47.5625	23.2489	Di.1	#7B68EE
TOU.A1.66.C	211479	211070	209500	181966	68599335	376.99	55.42%	99.42%	97.70%		10	4.0625	1.03645	Ema.1	#9400D3
TOU.A1.66.D	118388	118183	117363	91592	34527082	376.97	55.40%	99.38%	97.60%		21	5.9375	0.907865	Ema.1	#9400D3
TOU.A1.73.A	138019	136454	135462	117203	44180707	376.96	55.35%	99.36%	97.54%		33	11.0938	3.50376	Ema.1	#9400D3
TOU.A1.73.B	206384	205574	202659	174729	65813673	376.66	54.21%	99.27%	97.28%		45	11.3438	3.33781	Ema.1	#9400D3
TOU.A1.73.C	205217	204336	201276	182760	68771116	376.29	54.13%	99.23%	97.22%		57	12.2542	3.03488	Ema.1	#9400D3
TOU.A1.73.D	203247	202363	200901	168948	63688934	376.97	55.40%	99.36%	97.55%		68	13.1875	3.75572	Ema.1	#9400D3
TOU.A1.69.A	206283	205489	202670	183077	69229596	378.14	54.73%	99.31%	97.41%		80	14.5417	3.69755	Ema.1	#9400D3
TOU.A1.69.B	161287	160241	159311	134296	50626566	376.98	55.41%	99.26%	97.08%		92	16.6354	5.09062	Ema.1	#9400D3
TOU.A1.69.C	204999	203972	202558	177256	66821153	376.98	55.41%	99.25%	97.13%		104	17.8229	5.94334	Ema.1	#9400D3
TOU.A1.69.D	204877	201702	200130	185300	69850874	376.96	55.39%	99.33%	97.50%		116	19.9375	8.31861	Ema.1	#9400D3
TOU.A1.74.A	125366	120418	118259	55732	21025213	377.26	55.18%	99.00%	96.44%		10	4.75	1.1592	Est.1	#800080
TOU.A1.74.B	206538	205729	203170	189032	71490327	378.19	54.58%	99.22%	97.10%		21	12.5625	3.21313	Est.1	#800080
TOU.A1.74.C	204922	204224	201881	193245	72909367	377.29	55.25%	99.40%	97.75%		33	14.3125	5.23622	Est.1	#800080
TOU.A1.74.D	204545	203710	201099	162899	61645555	378.43	54.92%	99.27%	97.27%		45	20.1042	5.82838	Est.1	#800080
TOU.A1.81.A	205806	204750	202072	114129	43057959	377.27	53.36%	99.17%	96.98%		57	24.3229	5.70821	Est.1	#800080
TOU.A1.81.B	204419	203531	200667	111867	42204478	377.27	53.36%	99.20%	97.06%		68	29.9792	5.5791	Est.1	#800080
TOU.A1.81.C	204123	203038	199890	109100	41163293	377.3	53.35%	99.15%	96.92%		80	29.6271	7.9738	Est.1	#800080
TOU.A1.81.D	204520	203763	201113	109724	41393857	377.25	53.36%	99.24%	97.19%		92	34.2188	11.2993	Est.1	#800080
TOU.A1.45.A	205512	204803	202184	173338	65378640	377.17	55.46%	99.19%	97.08%		104	38.2542	13.1181	Est.1	#800080
TOU.A1.45.B	202004	201281	198462	171201	64575751	377.19	55.44%	99.20%	97.13%		116	43.25	18.5489	Est.1	#800080
TOU.A1.45.C	202517	201940	199416	170608	64355989	377.22	55.40%	99.22%	97.23%		10	5.1875	1.70821	Got.22	#A0522D
TOU.A1.45.D	205080	204440	202188	166456	62784971	377.19	55.43%	99.26%	97.32%		21	8.625	2.9448	Got.22	#A0522D
TOU.A1.60.A	127589	124539	122113	60357	22694083	376	53.70%	98.95%	96.27%		33	20.6042	7.4198	Got.22	#A0522D
TOU.A1.60.B	266151	262157	257185	143404	53985856	376.46	54.69%	99.01%	96.50%		45	29.125	9.33157	Got.22	#A0522D
TOU.A1.60.C	130441	129943	128059	69885	26325510	376.7	54.81%	99.32%	97.52%		57	31.75	13.2559	Got.22	#A0522D
TOU.A1.60.D	291199	286036	280466	139848	52603712	376.15	54.04%	99.01%	96.46%		68	41.5	16.9742	Got.22	#A0522D
TOU.A1.96.A	202418	201653	199065	181376	68460364	377.45	55.00%	99.31%	97.41%		80	46.3646	15.4444	Got.22	#A0522D
TOU.A1.96.B	205725	204878	202244	171598	64814964	377.71	54.86%	99.23%	97.12%		92	50.2188	12.5064	Got.22	#A0522D
TOU.A1.96.C	203690	202945	200444	179881	67982480	377.93	54.73%	99.23%	97.12%		104	51.8042	16.7411	Got.22	#A0522D
TOU.A1.96.D	204998	204432	202117	182588	68889462	377.29	55.22%	99.38%	97.65%		116	54.775	16.5122	Got.22	#A0522D
TOU.A1.39.A	203798	203247	201774	175052	65996148	377.01	55.40%	99.34%	97.50%		10	3.8125	1.10926	Hil.1	#D2B48C
TOU.A1.39.B	209561	208949	207322	181002	68245516	377.04	55.37%	99.32%	97.43%		21	5.75	1.60078	Hil.1	#D2B48C
TOU.A1.39.C	156494	156133	154944	128057	48284906	377.06	55.32%	99.36%	97.55%		33	8.375	2.48433	Hil.1	#D2B48C
TOU.A1.39.D	202480	201801	200333	178554	67319667	377.03	55.37%	99.32%	97.46%		45	12.6667	4.24018	Hil.1	#D2B48C
TOU.A1.62.A	114285	114090	113253	108950	41074450	377	55.23%	99.36%	97.52%		57	16.8125	4.87139	Hil.1	#D2B48C
TOU.A1.62.B	204080	203730	202225	161859	60986780	376.79	54.44%	99.38%	97.50%		68	18.5625	3.24218	Hil.1	#D2B48C
TOU.A1.62.C	133820	133284	131722	123371	46471576	376.68	54.93%	99.19%	96.94%		80	23.2917	5.74955	Hil.1	#D2B48C
TOU.A1.62.D	203385	189557	187998	165499	62378476	376.91	55.24%	99.32%	97.41%		92	24.6667	4.85198	Hil.1	#D2B48C
TOU.I.17.A	185033	184211	182971	156503	58998942	376.98	55.39%	99.36%	97.59%		104	24.8125	6.53074	Hil.1	#D2B48C
TOU.I.17.B	177511	175174	173989	153338	57805373	376.98	55.38%	99.36%	97.54%		116	30.3333	11.4528	Hil.1	#D2B48C
TOU.I.17.C	205069	202653	201233	184482	69546873	376.98	55.41%	99.38%	97.67%		10	8.5	1.79409	HR.10	#D2691E
TOU.I.17.D	205321	202263	200795	193675	73009247	376.97	55.40%	99.40%	97.62%		21	16.6667	3.61132	HR.10	#D2691E
UKSW06.220.A	206602	205763	202934	138432	52185143	376.97	53.61%	99.21%	97.10%		33	23.1354	6.58501	HR.10	#D2691E
UKSW06.220.B	205358	204644	202015	114168	43043858	377.02	53.54%	99.21%	97.11%		45	33.4396	21.1104	HR.10	#D2691E
UKSW06.220.C	301984	299259	293456	158648	59790622	376.88	53.63%	98.93%	96.27%		57	30.0786	8.98334	HR.10	#D2691E
UKSW06.220.D	206530	205739	203161	137063	51671690	376.99	53.64%	99.24%	97.22%		68	31.0661	10.3614	HR.10	#D2691E
UKSE06.316.A	279401	276951	273739	225679	85085688	377.02	55.28%	99.34%	97.44%		80	38.6771	15.9643	HR.10	#D2691E
UKSE06.316.B	202940	202270	199425	143552	54069549	376.65	55.00%	99.35%	97.63%		92	37.4281	15.8169	HR.10	#D2691E
UKSE06.316.C	126422	126009	124303	73460	27700286	377.08	54.74%	99.31%	97.44%		104	44.0677	18.9629	HR.10	#D2691E
UKSE06.316.D	262815	257637	253203	148599	56057750	377.24	55.11%	99.04%	96.56%		116	45.7083	21.7627	HR.10	#D2691E
Paw.4.A	204182	203331	200479	141998	53613432	377.56	54.79%	99.19%	97.10%		10	6.1875	3.20827	Jm.1	#87CEEB
Paw.4.B	214519	213639	210949	142986	53969445	377.45	54.87%	99.17%	97.03%		21	11.6875	6.57023	Jm.1	#87CEEB
Paw.4.C	202439	201592	198970	137633	51959167	377.52	54.82%	99.17%	96.98%		33	15.9583	10.964	Jm.1	#87CEEB
Paw.4.D	202707	201673	198401	140886	53191492	377.55	54.80%	99.13%	96.88%		45	23.3125	12.7321	Jm.1	#87CEEB
TOU.L.17.A	264880	260454	254934	95574	35947731	376.12	54.39%	98.92%	96.20%		57	35.6562	14.7737	Jm.1	#87CEEB
TOU.L.17.B	278090	272978	268658	133332	50252781	376.9	55.36%	99.11%	96.80%		68	31.5	17.0596	Jm.1	#87CEEB
TOU.L.17.C	133601	129763	127159	59332	22367962	377	55.12%	99.05%	96.61%		80	50.7917	27.4766	Jm.1	#87CEEB
TOU.L.17.D	304559	300327	294929	141473	53252996	376.42	54.98%	99.08%	96.71%		92	45.525	23.1939	Jm.1	#87CEEB
VOU.4.A	205273	204454	201752	100114	37690447	376.48	53.96%	99.20%	97.07%		104	58.1875	32.069	Jm.1	#87CEEB
VOU.4.B	206226	205531	202740	114218	43017376	376.63	54.68%	99.32%	97.50%		116	63.0625	36.3388	Jm.1	#87CEEB
Zu.1.A	206250	205232	202217	158192	59840773	378.28	54.21%	99.25%	97.24%		10	2.875	0.216506	NFA.10	#40E0D0
Zu.1.B	205519	204584	201651	160650	60769100	378.27	54.21%	99.27%	97.27%		21	4.0625	0.836193	NFA.10	#40E0D0
Zu.1.C	219062	217837	214439	160740	60819765	378.37	54.24%	99.22%	97.14%		33	4.5	0.866025	NFA.10	#40E0D0
Zu.1.D	202530	201452	198646	150217	56825318	378.29	54.23%	99.21%	97.08%		45	4.9375	0.836193	NFA.10	#40E0D0
An.1.A	190828	190221	187563	157322	59325912	377.1	55.24%	99.34%	97.58%		57	5.5	0.866025	NFA.10	#40E0D0
An.1.B	209200	208555	205577	174257	65716539	377.12	55.19%	99.29%	97.40%		68	6.25	2.16506	NFA.10	#40E0D0
An.1.C	177019	176439	173933	144558	54531054	377.23	55.12%	99.33%	97.55%		80	6.25	2.27761	NFA.10	#40E0D0
An.1.D	142713	142293	140464	123519	46591177	377.2	55.16%	99.36%	97.64%		92	6.75	3.03109	NFA.10	#40E0D0
MIB.60.A	204869	202850	201045	178688	67364258	376.99	55.41%	99.31%	97.33%		104	7.75	3.69966	NFA.10	#40E0D0
MIB.60.B	205964	204781	202991	168604	63560395	376.98	55.41%	99.33%	97.41%		116	7.75	3.69966	NFA.10	#40E0D0
MIB.60.C	210471	208413	206711	183131	69039593	377	55.41%	99.34%	97.42%		10	2.5	0.866025	No.0	#5F9EA0
MIB.60.D	203016	201126	199340	178892	67440893	376.99	55.41%	99.34%	97.46%		21	4.6875	0.958107	No.0	#5F9EA0
Ob.O.A	206719	205740	202756	133789	50584034	378.09	53.71%	99.22%	97.13%		33	7	1.61051	No.0	#5F9EA0
Ob.O.B	202231	201425	198747	128738	48675194	378.09	53.70%	99.26%	97.25%		45	11.9167	2.98259	No.0	#5F9EA0
Ob.O.C	204449	203556	200860	129593	48999171	378.1	53.67%	99.26%	97.29%		57	13.4583	1.93694	No.0	#5F9EA0
Ob.O.D	205443	204596	201629	137570	52008616	378.05	53.81%	99.28%	97.32%		68	14.0625	2.99152	No.0	#5F9EA0
Ors.1.A	203967	203387	200823	186869	70452385	377.01	55.39%	99.40%	97.77%		80	16.7708	3.34445	No.0	#5F9EA0
Ors.1.B	203636	203092	200430	184584	69591484	377.02	55.40%	99.41%	97.83%		92	16.4375	3.85833	No.0	#5F9EA0
Ors.1.C	210393	209786	207006	190414	71784708	376.99	55.42%	99.39%	97.78%		104	19.5417	6.11734	No.0	#5F9EA0
Ors.1.D	206442	205766	202834	188725	71154564	377.03	55.39%	99.39%	97.75%		116	22.7708	9.9295	No.0	#5F9EA0
Eden.1.A	216524	215397	212567	192105	72804996	378.99	53.96%	99.26%	97.27%		10	3.25	0.829156	Pi.2	#FF1493
Eden.1.B	213184	211147	209458	165070	62313280	377.5	55.02%	99.32%	97.32%		21	6.375	1.88331	Pi.2	#FF1493
Eden.1.C	202046	200989	199252	139040	52664604	378.77	54.02%	99.18%	96.87%		33	11.3125	3.56798	Pi.2	#FF1493
Eden.1.D	208092	207181	204289	157890	59707109	378.16	53.46%	99.24%	97.22%		45	12.875	2.95011	Pi.2	#FF1493
Vinslov.A	162435	161953	159747	143043	53949656	377.16	55.21%	99.35%	97.63%		57	16.9375	3.14432	Pi.2	#FF1493
Vinslov.B	203054	202452	199636	180217	67979515	377.21	55.05%	99.35%	97.61%		68	21.5208	4.18429	Pi.2	#FF1493
Vinslov.C	213274	212686	210012	187421	70691841	377.18	55.14%	99.37%	97.70%		80	20.5625	6.20578	Pi.2	#FF1493
Vinslov.D	125032	124012	122125	105640	39863476	377.35	54.90%	99.17%	97.00%		92	25.5	3.84057	Pi.2	#FF1493
Sav.0.A	206630	193150	191112	178191	67184959	377.04	54.98%	99.25%	97.06%		104	28.5312	6.42284	Pi.2	#FF1493
Sav.0.B	204733	203500	201643	195755	73733609	376.66	55.35%	99.29%	97.25%		116	33.5625	8.60664	Pi.2	#FF1493
Sav.0.C	204042	193626	191934	179980	67815134	376.79	55.19%	99.34%	97.37%		10	2	0	Pn.0	#0000CD
Sav.0.D	217235	216489	213418	212939	80278907	377	55.42%	99.40%	97.75%		21	3.8125	0.646505	Pn.0	#0000CD
MIB.58.A	203052	202355	199572	190210	71855620	377.77	54.79%	99.35%	97.62%		33	4.4375	0.836193	Pn.0	#0000CD
MIB.58.B	205151	204083	202265	193091	72821258	377.13	55.31%	99.32%	97.35%		45	4.72917	0.446339	Pn.0	#0000CD
MIB.58.C	205159	204197	202445	194584	73383389	377.13	55.35%	99.34%	97.41%		57	5.875	1.39754	Pn.0	#0000CD
MIB.58.D	159430	158912	156733	151768	57261570	377.3	55.21%	99.35%	97.60%		68	7	0.984251	Pn.0	#0000CD
MIB.61.A	119109	118361	116367	94601	35672341	377.08	55.35%	99.24%	97.20%		80	8.375	1.43069	Pn.0	#0000CD
MIB.61.B	202244	201648	198743	167805	63275165	377.08	55.35%	99.38%	97.71%		92	9.5625	2.06439	Pn.0	#0000CD
MIB.61.C	162126	161636	159488	138189	52102840	377.04	55.38%	99.38%	97.71%		104	9.125	0.960143	Pn.0	#0000CD
MIB.61.D	118386	118004	116401	98429	37076367	376.68	55.05%	99.33%	97.53%		116	10.875	2.30149	Pn.0	#0000CD
MIB.69.A	213974	212948	211268	197642	74510015	376.99	55.43%	99.35%	97.46%		10	8.1875	1.84877	RAN	#008B8B
MIB.69.B	152287	151483	149478	128652	48498641	376.98	55.39%	99.22%	97.12%		21	14.1875	1.89881	RAN	#008B8B
MIB.69.C	205142	204514	201874	188048	70892989	376.99	55.43%	99.43%	97.87%		33	19.2917	0.892679	RAN	#008B8B
MIB.69.D	159361	158918	156784	130330	49134116	377	55.43%	99.40%	97.77%		45	26.625	6.11031	RAN	#008B8B
MIB.80.A	211687	209789	208014	197383	74410612	376.99	55.41%	99.38%	97.53%		57	34.8125	7.93356	RAN	#008B8B
MIB.80.B	204473	203552	201696	179190	67551517	376.98	55.42%	99.31%	97.35%		68	39	5.75543	RAN	#008B8B
MIB.80.C	205769	204107	202260	183322	69110506	376.99	55.41%	99.30%	97.27%		80	44.4375	9.81131	RAN	#008B8B
MIB.80.D	181584	181098	178830	157435	59355278	377.01	55.42%	99.41%	97.82%		92	51.4062	12.8323	RAN	#008B8B
MIB.83.A	205527	204759	201790	122420	46127637	376.8	55.66%	99.31%	97.48%		104	59.5729	20.7508	RAN	#008B8B
MIB.83.B	203915	203218	200183	195754	73799251	377	55.43%	99.39%	97.71%		116	87.5	55.0023	RAN	#008B8B
MIB.83.C	204802	204242	201645	194574	73342876	376.94	55.33%	99.41%	97.81%		10	9.1875	1.79735	Rd.0	#FFE4B5
MIB.83.D	209972	209452	206931	198064	74670216	377	55.40%	99.43%	97.87%		21	17.625	0.572822	Rd.0	#FFE4B5
MIB.89.A	135345	134915	133047	114563	43327243	378.2	54.75%	99.31%	97.47%		33	27.2604	1.90949	Rd.0	#FFE4B5
MIB.89.B	193219	192644	190172	162661	61387831	377.4	55.21%	99.38%	97.69%		45	32.1375	1.67159	Rd.0	#FFE4B5
MIB.89.C	216699	215937	212838	172757	65262839	377.77	54.93%	99.34%	97.56%		57	33.4167	5.5708	Rd.0	#FFE4B5
MIB.89.D	206283	205531	202716	172473	65239474	378.26	54.70%	99.31%	97.46%		68	40.2667	4.81111	Rd.0	#FFE4B5
MIB.92.A	202977	200931	199061	186766	70404323	376.97	55.42%	99.34%	97.43%		80	41.7875	4.05946	Rd.0	#FFE4B5
MIB.92.B	205301	194780	193087	178233	67177729	376.91	55.32%	99.35%	97.45%		92	45.4357	6.21189	Rd.0	#FFE4B5
MIB.92.C	216260	215295	213521	203807	76838541	377.02	55.41%	99.36%	97.50%		104	48.1232	5.17903	Rd.0	#FFE4B5
MIB.92.D	203089	202509	200320	192919	72732180	377.01	55.42%	99.43%	97.82%		116	53.375	15.4085	Rd.0	#FFE4B5
MOG.12.A	212733	212192	210091	192829	72813674	377.61	54.93%	99.34%	97.41%		10	5.25	1.88746	Ren.1	#8A2BE2
MOG.12.B	204639	204082	202062	191722	72421936	377.74	54.77%	99.32%	97.32%		21	11.1875	2.96529	Ren.1	#8A2BE2
MOG.12.C	205609	205107	203254	188994	71307318	377.3	55.25%	99.39%	97.66%		33	17.6562	7.11698	Ren.1	#8A2BE2
MOG.12.D	205558	205022	203032	190385	71822222	377.25	55.23%	99.38%	97.62%		45	18.8958	7.40903	Ren.1	#8A2BE2
MOG.55.A	203817	203386	201669	200057	75421364	377	55.54%	99.44%	97.81%		57	24.5958	8.6897	Ren.1	#8A2BE2
MOG.55.B	203232	199084	197200	192858	72824102	377.6	54.66%	99.28%	97.13%		68	26.6167	13.1476	Ren.1	#8A2BE2
MOG.55.C	210347	209902	207915	207570	78265498	377.06	55.47%	99.41%	97.74%		80	29.2021	14.0417	Ren.1	#8A2BE2
MOG.55.D	206052	205568	203702	202591	76382437	377.03	55.40%	99.35%	97.44%		92	31.4104	16.1118	Ren.1	#8A2BE2
PAR.10.A	216612	215597	213932	195436	73675426	376.98	55.34%	99.37%	97.46%		104	33.6917	17.5682	Ren.1	#8A2BE2
PAR.10.B	202394	200590	198921	184346	69492442	376.97	55.38%	99.35%	97.41%		116	35.3625	20.0993	Ren.1	#8A2BE2
PAR.10.C	218648	217751	215729	200902	75737022	376.98	55.37%	99.33%	97.39%		10	23	0	Sg.1	#228B22
PAR.10.D	203209	202754	200966	185666	69993113	376.98	55.21%	99.42%	97.71%		21	36.525	7.725	Sg.1	#228B22
PAR.3.A	218947	218270	216168	178695	67679092	378.74	54.43%	99.29%	97.16%		33	45.7202	3.70833	Sg.1	#228B22
PAR.3.B	214675	213990	212058	174877	66233224	378.74	54.42%	99.31%	97.27%		45	47.406	1.35595	Sg.1	#228B22
PAR.3.C	204954	204330	202377	162762	61633583	378.67	54.48%	99.32%	97.30%		57	50.9584	8.73807	Sg.1	#228B22
PAR.3.D	204433	203784	201896	162905	61702906	378.77	54.44%	99.33%	97.34%		68	49.235	0.01829	Sg.1	#228B22
PAR.4.A	258612	257764	255066	238474	89897709	376.97	55.38%	99.38%	97.52%		80	53.702	4.2702	Sg.1	#228B22
PAR.4.B	183158	182246	180116	151244	57032308	377.09	54.93%	99.32%	97.36%		92	56.5827	8.96731	Sg.1	#228B22
PAR.4.C	109427	108303	107027	98932	37283666	376.86	55.24%	99.27%	97.27%		104	51.9512	6.75119	Sg.1	#228B22
PAR.4.D	299682	298268	294864	271646	102400196	376.96	55.38%	99.33%	97.42%		116	54.4935	8.77922	Sg.1	#228B22
PON.A	205503	204865	202778	110632	41807160	377.89	53.83%	99.23%	97.11%		10	7.75	3.76663	RMX413.7	#E9967A
PON.B	205140	204514	202564	112772	42614915	377.89	53.85%	99.20%	97.03%		21	16.8333	7.16594	RMX413.7	#E9967A
PON.C	202596	201921	199935	112812	42637187	377.95	53.78%	99.22%	97.05%		33	26.5208	13.8894	RMX413.7	#E9967A
PON.D	204446	203727	201544	113700	42945515	377.71	54.08%	99.22%	97.07%		45	28.1667	15.0397	RMX413.7	#E9967A
ROM.2.A	215973	215310	212980	178458	67578352	378.68	54.55%	99.24%	97.05%		57	29.2292	15.1207	RMX413.7	#E9967A
ROM.2.B	211123	210580	208732	171965	65103969	378.59	54.56%	99.31%	97.32%		68	32.55	14.5871	RMX413.7	#E9967A
ROM.2.C	213200	212513	210208	176886	66989943	378.72	54.55%	99.25%	97.05%		80	31.1333	14.3476	RMX413.7	#E9967A
ROM.2.D	205335	204698	202654	168443	63801090	378.77	54.54%	99.26%	97.07%		92	33.9077	15.6391	RMX413.7	#E9967A
Bea.1.A	206402	205874	204000	202019	76285988	377.62	54.72%	99.37%	97.55%		104	35.2387	16.037	RMX413.7	#E9967A
Bea.1.B	202049	201573	199692	174424	65836291	377.45	54.95%	99.40%	97.64%		116	35.325	16.1235	RMX413.7	#E9967A
Is.1.C	202798	201687	199135	155840	58918789	378.07	54.89%	99.35%	97.58%		10	5.85417	0.836193	LI.OF.095	#4682B4
Is.1.D	193593	192578	190317	150184	56779704	378.07	54.91%	99.36%	97.59%		21	7.04167	1.07771	LI.OF.095	#4682B4
Jm.0.A	205023	203936	201151	179760	67769822	377	55.41%	99.38%	97.71%		33	7.72917	1.5039	LI.OF.095	#4682B4
Jm.0.B	205049	204760	203305	196050	73813134	376.5	55.37%	99.44%	97.75%		45	8.125	2.07289	LI.OF.095	#4682B4
Jm.0.C	216162	215284	212342	194289	73245456	376.99	55.42%	99.40%	97.80%		57	8.875	3.0898	LI.OF.095	#4682B4
Jm.0.D	135499	134115	132368	118554	44709006	377.12	55.41%	99.33%	97.55%		68	9.85417	2.92995	LI.OF.095	#4682B4
Kelst.4.A	206704	205906	203249	189183	71328009	377.03	55.43%	99.42%	97.83%		80	10.9792	3.61151	LI.OF.095	#4682B4
Kelst.4.B	203439	202733	200399	189766	71552537	377.06	55.43%	99.44%	97.89%		92	11.0625	3.5636	LI.OF.095	#4682B4
Kelst.4.C	206447	205586	203041	184667	69620277	377	55.42%	99.43%	97.87%		104	11.375	2.85865	LI.OF.095	#4682B4
Kelst.4.D	206206	205486	202992	186310	70238994	377	55.42%	99.45%	97.95%		116	12.125	3.91112	LI.OF.095	#4682B4
Kin.0.A	203634	202726	200385	176353	66480759	376.98	55.41%	99.44%	97.90%		10	2.5	0.866025	TOU.A1.93	#32CD32
Kin.0.B	206645	205661	203143	178413	67254560	376.96	55.40%	99.42%	97.83%		21	4.4375	1.00584	TOU.A1.93	#32CD32
Kin.0.C	209415	208160	205535	175988	66345657	376.99	55.41%	99.41%	97.81%		33	8.10417	2.21059	TOU.A1.93	#32CD32
Kin.0.D	207616	206614	204168	181889	68571867	377	55.41%	99.43%	97.86%		45	8.9375	1.93952	TOU.A1.93	#32CD32
Kl.5.A	218408	217245	214960	206559	78073308	377.97	54.91%	99.39%	97.70%		57	13.7917	3.29852	TOU.A1.93	#32CD32
Kl.5.B	202022	201704	200292	190418	71779622	376.96	55.41%	99.43%	97.70%		68	13.0417	2.66243	TOU.A1.93	#32CD32
Kl.5.C	204561	203412	200945	188323	71131687	377.71	54.98%	99.36%	97.60%		80	15.6042	3.51059	TOU.A1.93	#32CD32
Kl.5.D	203586	203241	201670	189909	71591565	376.98	55.40%	99.37%	97.49%		92	17.8542	2.98978	TOU.A1.93	#32CD32
Kondara0.A	205317	204259	201797	191795	72562460	378.33	54.93%	99.29%	97.32%		104	21.9208	7.51901	TOU.A1.93	#32CD32
Kondara0.B	203101	201840	198956	190695	72146163	378.33	54.93%	99.20%	97.00%		116	25.125	10.0894	TOU.A1.93	#32CD32
Kondara0.C	202561	201541	199061	186101	70398227	378.28	54.95%	99.28%	97.33%		10	6.1875	0.797947	TOU.A1.98	#F0E68C
Kondara0.D	203953	202927	200381	192406	72792576	378.33	54.93%	99.26%	97.25%		21	10.8542	1.65241	TOU.A1.98	#F0E68C
LAC.5.A	217872	216884	214199	190868	72120365	377.85	55.09%	99.39%	97.71%		33	16.5625	2.91749	TOU.A1.98	#F0E68C
LAC.5.B	205646	204662	202091	181930	68777363	378.04	55.04%	99.37%	97.65%		45	21.3125	4.83921	TOU.A1.98	#F0E68C
LAC.5.C	202384	201406	199086	172288	65153188	378.16	54.98%	99.39%	97.71%		57	21.8021	1.99334	TOU.A1.98	#F0E68C
LAC.5.D	205017	204108	201668	179432	67758154	377.63	55.19%	99.39%	97.72%		68	25.3	4.2391	TOU.A1.98	#F0E68C
Lm.2.A	206120	205341	203066	174136	65654037	377.03	55.32%	99.47%	97.98%		80	35.3354	10.2008	TOU.A1.98	#F0E68C
Lm.2.B	113402	111680	110091	56404	21290248	377.46	54.03%	99.29%	97.40%		92	33.075	4.96734	TOU.A1.98	#F0E68C
Lm.2.C	217638	216504	213614	170694	64361720	377.06	55.22%	99.38%	97.74%		104	32.3687	6.73947	TOU.A1.98	#F0E68C
Lm.2.D	263581	258437	253207	160663	60603721	377.21	54.68%	98.96%	96.33%		116	35.925	8.70557	TOU.A1.98	#F0E68C
Lp2.2.A	214832	213719	211282	186277	70227296	377	55.42%	99.43%	97.86%		10	4.125	0.892679	TOU.I.1	#FFFFE0
Lp2.2.B	205895	205054	202249	198259	74743353	377	55.43%	99.38%	97.70%		21	8.75	1.78536	TOU.I.1	#FFFFE0
Lp2.2.C	204572	203811	201320	187461	70672148	377	55.43%	99.44%	97.91%		33	17.0625	5.08175	TOU.I.1	#FFFFE0
Lp2.2.D	219461	218538	215745	192185	72458413	377.02	55.41%	99.41%	97.82%		45	24.5938	8.39428	TOU.I.1	#FFFFE0
Lz.0.A	206448	205565	202861	169416	64053604	378.08	53.11%	99.30%	97.38%		57	31.1667	4.18454	TOU.I.1	#FFFFE0
Lz.0.B	206332	205912	204357	156416	59025791	377.36	54.31%	99.31%	97.23%		68	34.9167	7.89976	TOU.I.1	#FFFFE0
Lz.0.C	203035	202656	201196	164073	61904077	377.3	54.59%	99.33%	97.28%		80	35.9479	8.07664	TOU.I.1	#FFFFE0
Lz.0.D	206510	205715	203079	161594	61056368	377.84	53.61%	99.34%	97.51%		92	41.1979	14.3639	TOU.I.1	#FFFFE0
MNF.Pot.80.A	205226	204550	201816	194404	73289588	377	55.43%	99.42%	97.84%		104	51.2604	13.6141	TOU.I.1	#FFFFE0
MNF.Pot.80.B	179295	177499	175231	164540	62032382	377	55.40%	99.39%	97.75%		116	59.7333	20.2915	TOU.I.1	#FFFFE0
MNF.Pot.80.C	202528	201796	199567	189715	71522268	377	55.42%	99.46%	97.95%		10	3.25	1.43614	TOU.L.5	#EE82EE
MNF.Pot.80.D	206384	205166	202743	188087	70909642	377	55.42%	99.41%	97.81%		21	5.625	2.23956	TOU.L.5	#EE82EE
Mr.0.A	203587	202862	200451	194396	73286862	377	55.43%	99.43%	97.87%		33	8.4375	4.34589	TOU.L.5	#EE82EE
Mr.0.B	203967	203269	200768	184981	69736842	376.99	55.42%	99.42%	97.86%		45	11.1875	7.15755	TOU.L.5	#EE82EE
Mr.0.C	204627	203898	201469	188613	71106068	376.99	55.43%	99.42%	97.81%		57	14.5625	9.06982	TOU.L.5	#EE82EE
Mr.0.D	203731	202984	200544	183597	69215208	377	55.42%	99.43%	97.88%		68	19.2812	12.0203	TOU.L.5	#EE82EE
Mrk.0.A	203474	202629	199775	186508	70314867	377.01	55.41%	99.40%	97.77%		80	25.6875	20.037	TOU.L.5	#EE82EE
Mrk.0.B	204660	203866	201508	190377	71772582	377	55.42%	99.45%	97.94%		92	33.4062	29.2146	TOU.L.5	#EE82EE
Mrk.0.C	204016	203512	201663	183731	69269473	377.02	55.38%	99.46%	97.85%		104	36.125	34.6345	TOU.L.5	#EE82EE
Mrk.0.D	203944	203396	201433	194900	73476727	377	55.43%	99.45%	97.83%		116	41.4375	40.2183	TOU.L.5	#EE82EE
Ms.0.A	204435	204007	202429	184668	69620315	377	55.41%	99.48%	97.95%		10	2.625	0.73951	TOU.A1.65	#FF6347
Ms.0.B	202651	202236	200712	167343	63096952	377.05	55.35%	99.49%	97.97%		21	6.02083	1.11706	TOU.A1.65	#FF6347
Ms.0.C	203134	202601	200658	182698	68876632	377	55.42%	99.47%	97.92%		33	7.14583	1.46531	TOU.A1.65	#FF6347
Ms.0.D	204867	204364	202527	183778	69283944	377	55.43%	99.46%	97.84%		45	8.89583	2.38002	TOU.A1.65	#FF6347
Np.0.A	205430	204888	203195	182686	68872363	377	55.43%	99.46%	97.86%		57	9.03542	2.57059	TOU.A1.65	#FF6347
Np.0.B	205020	204550	202818	186377	70263240	377	55.41%	99.46%	97.86%		68	10.3479	3.13293	TOU.A1.65	#FF6347
Np.0.C	206529	206084	204178	190358	71765594	377	55.42%	99.41%	97.68%		80	11.3333	2.70352	TOU.A1.65	#FF6347
Np.0.D	206312	205757	203916	182385	68754714	376.98	55.39%	99.39%	97.59%		92	11.3375	3.58702	TOU.A1.65	#FF6347
Nw.0.A	204909	204433	202681	180922	68208271	377	55.42%	99.44%	97.75%		104	11.925	2.83141	TOU.A1.65	#FF6347
Nw.0.B	202507	201918	200169	192215	72464611	377	55.43%	99.41%	97.66%		116	12.025	3.03346	TOU.A1.65	#FF6347
Nw.0.C	215711	215062	212943	186158	70180192	376.99	55.42%	99.42%	97.71%		10	9.125	4.47737	TOU.A1.66	#6A5ACD
Nw.0.D	120664	120444	119409	108933	41068145	377	55.42%	99.44%	97.81%		21	25.1875	10.1233	TOU.A1.66	#6A5ACD
Ove.0.A	210870	210386	208388	199534	75223625	377	55.42%	99.48%	97.93%		33	31.4688	11.7142	TOU.A1.66	#6A5ACD
Ove.0.B	206265	205826	204014	192723	72657466	377	55.39%	99.46%	97.87%		45	33.7812	9.30657	TOU.A1.66	#6A5ACD
Ove.0.C	203226	202731	200935	187758	70783713	376.99	55.40%	99.47%	97.90%		57	45.2542	15.2832	TOU.A1.66	#6A5ACD
Ove.0.D	204613	204160	202381	187660	70746201	376.99	55.32%	99.42%	97.75%		68	46.4595	13.3263	TOU.A1.66	#6A5ACD
Per.1.A	216199	215586	213682	207377	78180650	377	55.43%	99.43%	97.76%		80	56.1283	16.17	TOU.A1.66	#6A5ACD
Per.1.B	204383	203703	202168	195448	73684990	377.01	55.44%	99.36%	97.41%		92	64.2423	21.3924	TOU.A1.66	#6A5ACD
Per.1.C	205658	205065	203184	197434	74433181	377	55.43%	99.35%	97.43%		104	57.4458	14.6256	TOU.A1.66	#6A5ACD
Per.1.D	205768	205336	203503	199484	75206362	377	55.41%	99.48%	97.94%		116	61.8438	14.9571	TOU.A1.66	#6A5ACD
PHW.2.A	204888	203932	201893	172199	65007324	377.51	54.10%	99.28%	97.29%		10	17.25	5.30919	TOU.A1.73	#9932CC
PHW.2.B	203406	202982	201620	181324	68354960	376.98	55.21%	99.39%	97.52%		21	32.0042	8.26438	TOU.A1.73	#9932CC
PHW.2.C	206247	205250	203135	158447	59857671	377.78	53.49%	99.20%	97.05%		33	41.9792	17.0143	TOU.A1.73	#9932CC
PHW.2.D	205446	204834	203020	179905	67887551	377.35	54.51%	99.37%	97.58%		45	43.4491	15.758	TOU.A1.73	#9932CC
Pla.0.A	215839	215404	213573	205656	77531668	377	55.43%	99.49%	97.99%		57	47.6359	19.0866	TOU.A1.73	#9932CC
Pla.0.B	189525	189147	187516	177839	67044983	377	55.42%	99.47%	97.91%		68	53.4	23.3241	TOU.A1.73	#9932CC
Pla.0.C	202152	201685	199783	190586	71849811	376.99	55.43%	99.45%	97.80%		80	57.9652	28.5729	TOU.A1.73	#9932CC
Pla.0.D	202365	201793	199955	187057	70520218	377	55.43%	99.44%	97.81%		92	60.2802	31.614	TOU.A1.73	#9932CC
Pna.17.A	206703	206175	204403	193680	73020532	377.02	55.40%	99.45%	97.84%		104	57.6614	27.0395	TOU.A1.73	#9932CC
Pna.17.B	203559	203009	201322	192104	72427158	377.02	55.42%	99.45%	97.82%		116	59.8194	29.4982	TOU.A1.73	#9932CC
Pna.17.C	204404	203781	201874	194224	73204278	376.91	55.36%	99.44%	97.83%		10	9.125	3.87903	TOU.A1.69	#8B008B
Pna.17.D	218876	218185	216360	211836	79863758	377.01	55.43%	99.42%	97.73%		21	20.1917	3.00759	TOU.A1.69	#8B008B
Pog.0.A	215198	214617	212579	193749	73132274	377.46	54.48%	99.38%	97.54%		33	26.1354	5.1864	TOU.A1.69	#8B008B
Pog.0.B	206081	205476	203432	179091	67574972	377.32	54.83%	99.38%	97.53%		45	38.9375	14.872	TOU.A1.69	#8B008B
Pog.0.C	204801	204174	202095	182760	68951834	377.28	54.80%	99.38%	97.57%		57	39.2437	11.469	TOU.A1.69	#8B008B
Pog.0.D	131575	131312	130245	117004	44136209	377.22	54.92%	99.46%	97.86%		68	54.314	22.8605	TOU.A1.69	#8B008B
RRS.7.A	210824	210359	208281	199915	75368465	377	55.43%	99.44%	97.83%		80	47.2574	18.9549	TOU.A1.69	#8B008B
RRS.7.B	168004	167684	166164	155194	58515020	377.04	55.29%	99.45%	97.83%		92	54.7083	23.0535	TOU.A1.69	#8B008B
RRS.7.C	204264	203705	201822	196703	74156679	377	55.43%	99.45%	97.86%		104	54.779	25.3513	TOU.A1.69	#8B008B
RRS.7.D	205284	204900	203188	194804	73442968	377.01	55.42%	99.49%	97.97%		116	55.25	24.3121	TOU.A1.69	#8B008B
Ba4.1.A	217914	217219	214219	196632	74142481	377.06	55.36%	99.41%	97.81%		10	7.5	2.24304	TOU.A1.74	#8B4513
Ba4.1.B	203350	202567	199278	184245	69464054	377.02	55.41%	99.36%	97.66%		21	14.8542	4.02224	TOU.A1.74	#8B4513
Ba4.1.C	218598	217863	214554	194106	73146927	376.84	55.25%	99.36%	97.66%		33	20.4729	3.36141	TOU.A1.74	#8B4513
Ba4.1.D	205573	204835	201751	191366	72145703	377	55.42%	99.39%	97.78%		45	25.1354	5.37236	TOU.A1.74	#8B4513
Boot.1.A	210911	210150	207191	194725	73411727	377	55.42%	99.37%	97.66%		57	31.6979	8.24291	TOU.A1.74	#8B4513
Boot.1.B	217919	217204	214283	195558	73725144	377	55.42%	99.40%	97.78%		68	32.5625	4.79053	TOU.A1.74	#8B4513
Boot.1.C	219523	219158	217486	207033	78006974	376.79	55.21%	99.35%	97.48%		80	46.0562	17.3473	TOU.A1.74	#8B4513
Boot.1.D	203485	202757	199839	180927	68205839	376.98	55.40%	99.41%	97.82%		92	37.7104	6.70063	TOU.A1.74	#8B4513
Bor.1.A	185820	185225	182492	166404	62731937	376.99	55.41%	99.40%	97.80%		104	45.1354	12.564	TOU.A1.74	#8B4513
Bor.1.B	205896	205275	202732	191186	72075361	376.99	55.42%	99.45%	97.95%		116	47.5	12.8829	TOU.A1.74	#8B4513
Bor.1.C	203624	202856	200149	189025	71259138	376.98	55.42%	99.41%	97.81%		10	12.5	0.5	TOU.A1.81	#DEB887
Bor.1.D	206539	205810	203099	184595	69590948	376.99	55.42%	99.42%	97.83%		21	29.5938	3.70322	TOU.A1.81	#DEB887
Br.0.A	210848	210224	207515	194597	73364675	377.01	55.42%	99.41%	97.83%		33	26.0875	0.797163	TOU.A1.81	#DEB887
Br.0.B	204488	203918	201342	190343	71758547	377	55.42%	99.42%	97.86%		45	30.5607	3.32952	TOU.A1.81	#DEB887
Br.0.C	206467	205794	202809	192591	72606170	377	55.43%	99.42%	97.84%		57	30.911	3.66798	TOU.A1.81	#DEB887
Br.0.D	206804	206186	203469	196104	73930924	377	55.42%	99.41%	97.81%		68	34.5231	1.5289	TOU.A1.81	#DEB887
Bsch.0.A	204819	204179	201274	177635	66967603	377	55.42%	99.41%	97.82%		80	36.2863	2.12347	TOU.A1.81	#DEB887
Bsch.0.B	202142	201824	200266	192617	72606502	376.95	55.35%	99.41%	97.63%		92	37.9191	1.73891	TOU.A1.81	#DEB887
Bsch.0.C	206061	205277	201983	176034	66364070	377	55.41%	99.39%	97.77%		104	37.6927	1.71032	TOU.A1.81	#DEB887
Bsch.0.D	205384	205114	203607	195739	73788936	376.98	55.39%	99.36%	97.55%		116	41.7188	3.02441	TOU.A1.81	#DEB887
Bu.0.A	205923	205561	203937	192478	72558631	376.97	55.40%	99.39%	97.59%		10	3.6875	0.480072	TOU.A1.45	#FFB6C1
Bu.0.B	216507	215811	212691	195854	73832485	376.98	55.40%	99.40%	97.80%		21	4.125	0.216506	TOU.A1.45	#FFB6C1
Bu.0.C	206194	205459	202468	181954	68592737	376.98	55.41%	99.40%	97.79%		33	4.375	0.414578	TOU.A1.45	#FFB6C1
Bu.0.D	203415	202717	199936	181809	68539694	376.99	55.41%	99.42%	97.86%		45	4.8125	0.480072	TOU.A1.45	#FFB6C1
Ca.0.A	203715	203085	200270	184674	69620876	376.99	55.42%	99.42%	97.86%		57	4.625	0.414578	TOU.A1.45	#FFB6C1
Ca.0.B	203797	203180	200676	172389	64993662	377.02	55.23%	99.42%	97.84%		68	5	0.707107	TOU.A1.45	#FFB6C1
Ca.0.C	216923	216220	213249	199849	75341897	376.99	55.42%	99.43%	97.87%		80	5.4375	1.03645	TOU.A1.45	#FFB6C1
Ca.0.D	204620	203903	200803	189983	71626832	377.02	55.42%	99.39%	97.76%		92	6	1.22474	TOU.A1.45	#FFB6C1
CIBC.5.A	208210	207382	204053	157689	59449822	377.01	54.95%	99.32%	97.47%		104	6	1.22474	TOU.A1.45	#FFB6C1
CIBC.5.B	203220	202861	201392	184466	69521217	376.88	55.22%	99.43%	97.70%		116	6	1.22474	TOU.A1.45	#FFB6C1
CIBC.5.C	209930	209126	205985	200466	75575243	377	55.43%	99.38%	97.71%		10	31	13.8564	TOU.A1.60	#DB7093
CIBC.5.D	204022	203713	202282	181709	68493335	376.94	55.35%	99.41%	97.62%		21	47.6896	10.196	TOU.A1.60	#DB7093
Co.A	199837	199121	196206	172885	65176861	377	55.42%	99.40%	97.78%		33	56.0551	5.1425	TOU.A1.60	#DB7093
Co.B	202888	202209	199264	188200	70950760	377	55.42%	99.42%	97.85%		45	67.9227	7.65152	TOU.A1.60	#DB7093
Co.C	202796	202046	199108	185899	70081095	376.98	55.42%	99.41%	97.79%		57	78.4267	8.03085	TOU.A1.60	#DB7093
Co.D	207683	206990	203981	184235	69452488	376.98	55.43%	99.40%	97.79%		68	83.848	11.4454	TOU.A1.60	#DB7093
DraIII.1.A	203808	203027	200120	182419	68773871	377.01	55.28%	99.40%	97.77%		80	84.7349	6.19792	TOU.A1.60	#DB7093
DraIII.1.B	203171	202427	199448	188741	71156602	377.01	55.38%	99.40%	97.78%		92	84.2938	10.5631	TOU.A1.60	#DB7093
DraIII.1.C	217619	216856	213759	192345	72514725	377	55.29%	99.38%	97.70%		104	87.8773	7.71285	TOU.A1.60	#DB7093
DraIII.1.D	205887	205308	202516	184701	69634208	377.01	55.30%	99.39%	97.77%		116	90.5822	11.1459	TOU.A1.60	#DB7093
Duk.A	133483	131540	129429	110697	41736682	377.04	55.38%	99.21%	97.13%		10	10.625	3.43466	TOU.A1.96	#FF69B4
Duk.B	217404	216484	213448	211131	79596298	377	55.43%	99.39%	97.76%		21	19.3958	5.27947	TOU.A1.96	#FF69B4
Duk.C	204070	203390	200525	180260	67956493	376.99	55.42%	99.39%	97.79%		33	29.5729	10.9505	TOU.A1.96	#FF69B4
Duk.D	202470	202226	200863	197212	74346623	376.99	55.41%	99.44%	97.76%		45	31.8062	9.53776	TOU.A1.96	#FF69B4
Edinb.5.A	205411	205063	203515	192617	72610957	376.97	55.39%	99.41%	97.64%		57	40.3125	6.6506	TOU.A1.96	#FF69B4
Edinb.5.B	202165	201485	198393	185498	69931561	376.99	55.42%	99.41%	97.79%		68	38.5979	7.14111	TOU.A1.96	#FF69B4
Edinb.5.C	202499	201788	199237	187973	70864321	376.99	55.43%	99.43%	97.88%		80	48.3978	9.55714	TOU.A1.96	#FF69B4
Edinb.5.D	218390	218040	216489	208035	78419338	376.95	55.35%	99.42%	97.62%		92	49.0134	6.40628	TOU.A1.96	#FF69B4
Ep.0.A	215075	214332	211190	200598	75634634	377.05	55.40%	99.40%	97.76%		104	47.7396	4.19391	TOU.A1.96	#FF69B4
Ep.0.B	206572	205777	203008	183608	69358600	377.75	55.01%	99.35%	97.64%		116	51.825	5.07266	TOU.A1.96	#FF69B4
Ep.0.C	205802	205140	202800	185791	70134872	377.49	55.15%	99.40%	97.78%		10	7.75	0.810093	TOU.A1.39	#C71585
Ep.0.D	212536	211746	208889	188224	71071357	377.59	55.10%	99.37%	97.70%		21	17.5625	3.2614	TOU.A1.39	#C71585
Fei.0.A	207946	207207	204459	188324	70997536	377	55.43%	99.40%	97.79%		33	25.2292	5.29163	TOU.A1.39	#C71585
Fei.0.B	206529	206174	204588	192514	72562219	376.92	55.28%	99.42%	97.67%		45	29.1042	3.97535	TOU.A1.39	#C71585
Fei.0.C	102863	102331	100860	92372	34834695	377.11	55.16%	99.39%	97.75%		57	31.6708	5.43127	TOU.A1.39	#C71585
Fei.0.D	206646	206282	204590	193983	73101907	376.85	55.20%	99.38%	97.54%		68	36.65	10.2965	TOU.A1.39	#C71585
FOR.5.A	223816	220003	216044	182560	68822013	376.98	55.40%	99.09%	96.70%		80	38.5366	8.92768	TOU.A1.39	#C71585
FOR.5.B	194462	193775	191083	176469	66527321	376.99	55.42%	99.38%	97.70%		92	39.7625	12.1829	TOU.A1.39	#C71585
FOR.5.C	205753	205117	202811	195993	73888704	377	55.43%	99.43%	97.82%		104	40.5	9.47571	TOU.A1.39	#C71585
FOR.5.D	122754	122279	120480	110453	41639273	376.99	55.41%	99.35%	97.64%		116	40.6562	10.1155	TOU.A1.39	#C71585
THO.08.A	206445	205676	202683	183594	69195348	376.89	55.28%	99.33%	97.55%		10	30	14.8829	TOU.A1.62	#DA70D6
THO.08.B	203164	202505	199641	193468	72937167	377	55.43%	99.42%	97.87%		21	46.6375	10.676	TOU.A1.62	#DA70D6
THO.08.C	205393	204803	202069	195578	73732323	377	55.43%	99.41%	97.83%		33	60.6113	17.6253	TOU.A1.62	#DA70D6
THO.08.D	204392	203753	201111	193813	73067198	377	55.42%	99.42%	97.84%		45	74.1473	16.7961	TOU.A1.62	#DA70D6
Gd.1.A	282950	279632	274050	230832	87021579	376.99	55.40%	99.08%	96.70%		57	73.754	19.8709	TOU.A1.62	#DA70D6
Gd.1.B	202257	201987	200455	190010	71630801	376.98	55.41%	99.40%	97.59%		68	83.917	21.381	TOU.A1.62	#DA70D6
Gd.1.C	217997	217277	214613	189821	71560321	376.99	55.42%	99.35%	97.51%		80	84.4072	15.977	TOU.A1.62	#DA70D6
Gd.1.D	275402	268427	263433	225182	84890262	376.99	55.29%	98.99%	96.35%		92	87.8599	23.8632	TOU.A1.62	#DA70D6
Gr.1.A	203738	202843	200122	197391	74778446	378.83	54.75%	99.31%	97.43%		104	98.3104	27.8614	TOU.A1.62	#DA70D6
Gr.1.B	205011	204233	201573	177195	67070283	378.51	54.88%	99.32%	97.48%		116	103.549	26.7512	TOU.A1.62	#DA70D6
Gr.1.C	203321	202501	199705	166715	63116247	378.59	54.81%	99.29%	97.36%		10	11.5	2.06155	TOU.I.17	#BA55D3
Gr.1.D	204246	203357	200580	174369	66043068	378.75	54.77%	99.32%	97.43%		21	26.6667	5.17707	TOU.I.17	#BA55D3
Ha.0.A	205240	204274	201453	161495	61171794	378.78	54.59%	99.29%	97.36%		33	47.5848	16.5818	TOU.I.17	#BA55D3
Ha.0.B	202987	202139	199264	160770	60900025	378.8	54.58%	99.30%	97.41%		45	45.4417	6.61058	TOU.I.17	#BA55D3
Ha.0.C	217509	217127	215621	162343	61340114	377.84	55.08%	99.34%	97.36%		57	56.2348	9.47129	TOU.I.17	#BA55D3
Ha.0.D	205930	205073	201874	160009	60611011	378.8	54.59%	99.22%	97.10%		68	56.9906	9.58111	TOU.I.17	#BA55D3
Hey.1.A	220962	215489	211164	180572	68077360	377.01	55.36%	99.04%	96.55%		80	62.8491	12.1363	TOU.I.17	#BA55D3
Hey.1.B	212185	211829	210142	203605	76549546	375.97	55.32%	99.35%	97.50%		92	60.2371	9.93897	TOU.I.17	#BA55D3
Hey.1.C	203679	203362	201829	193031	72767092	376.97	55.38%	99.44%	97.71%		104	59.3883	8.4052	TOU.I.17	#BA55D3
Hey.1.D	202088	201779	200389	172524	65000778	376.76	55.09%	99.44%	97.69%		116	61.7523	10.255	TOU.I.17	#BA55D3
Hs.0.A	204801	203962	201107	160021	60540655	378.33	54.17%	99.27%	97.31%		10	13.25	2.61008	UKSW06.220	#6495ED
Hs.0.B	204985	204097	201247	150179	56787991	378.14	54.38%	99.25%	97.28%		21	17.9521	2.22886	UKSW06.220	#6495ED
Hs.0.C	208624	207081	203581	102468	38659509	377.28	54.97%	99.24%	97.25%		33	24.0729	2.25123	UKSW06.220	#6495ED
Hs.0.D	212255	211129	207770	149768	56685751	378.49	54.11%	99.23%	97.21%		45	27.525	3.71022	UKSW06.220	#6495ED
Is.0.A	205436	205128	203578	192761	72654752	376.92	55.32%	99.43%	97.71%		57	30.1292	1.91632	UKSW06.220	#6495ED
Is.0.B	115984	115542	113862	100450	37870980	377.01	55.41%	99.40%	97.78%		68	36.9515	7.59326	UKSW06.220	#6495ED
Is.0.C	206237	205922	204456	197586	74480758	376.95	55.36%	99.42%	97.66%		80	40.3958	10.9375	UKSW06.220	#6495ED
Is.0.D	178261	177694	175479	172473	65033951	377.07	55.39%	99.40%	97.78%		92	44.6083	9.96611	UKSW06.220	#6495ED
Is.1.A	215139	214316	211420	175800	66397381	377.69	55.10%	99.38%	97.69%		104	61.65	21.8482	UKSW06.220	#6495ED
Is.1.B	169552	168845	166485	136460	51623542	378.31	54.80%	99.31%	97.43%		116	64.375	20.1723	UKSW06.220	#6495ED
Bea.1.C	261816	256896	251015	117084	44233482	377.79	54.57%	98.83%	95.95%		10	12.3125	5.30735	UKSE06.316	#87CEFA
Bea.1.D	276002	271266	265204	115496	43601786	377.52	54.65%	98.76%	95.76%		21	23.7292	12.0732	UKSE06.316	#87CEFA
Bid.1.A	252645	248430	242269	106501	40242449	377.86	54.78%	98.79%	95.79%		33	32.3542	18.8169	UKSE06.316	#87CEFA
Bid.1.B	252685	249117	243764	143906	54315481	377.44	54.97%	98.89%	96.11%		45	34.8488	17.2141	UKSE06.316	#87CEFA
Bid.1.C	259579	256101	250536	133290	50320017	377.52	54.97%	98.89%	96.10%		57	47.6688	27.533	UKSE06.316	#87CEFA
Bid.1.D	301251	297389	290659	156715	59188689	377.68	54.65%	98.80%	95.89%		68	65.75	45.0341	UKSE06.316	#87CEFA
Bra.1.A	204771	203583	197522	130372	49256410	377.81	52.77%	98.70%	95.47%		80	63.575	35.8229	UKSE06.316	#87CEFA
Bra.1.B	208961	207725	201882	143117	54076615	377.85	52.79%	98.72%	95.53%		92	78.8375	50.0797	UKSE06.316	#87CEFA
Bra.1.C	202380	201169	195482	143272	54136286	377.86	52.80%	98.71%	95.46%		104	81.5563	53.4565	UKSE06.316	#87CEFA
Bra.1.D	205271	204021	197950	140695	53159061	377.83	52.81%	98.70%	95.46%		116	93.5583	68.0419	UKSE06.316	#87CEFA
UKID17.A	152707	152043	147831	105452	39768309	377.12	55.25%	98.80%	96.00%		10	3.9375	0.569402	Paw.4	#00BFFF
UKID17.B	168237	167509	162945	95613	36066682	377.22	55.11%	98.75%	95.86%		21	6.20833	0.341056	Paw.4	#00BFFF
UKID17.C	122731	122050	118467	66936	25257135	377.33	55.12%	98.74%	95.84%		33	7.63542	0.667561	Paw.4	#00BFFF
UKID17.D	109424	108857	105951	60131	22685225	377.26	55.14%	98.75%	95.86%		45	9.25	1.47902	Paw.4	#00BFFF
UKID109.A	215795	215051	209405	136437	51449153	377.09	55.13%	98.68%	95.69%		57	9.9375	0.108253	Paw.4	#00BFFF
UKID109.B	203412	202628	196700	129271	48747570	377.1	55.10%	98.70%	95.67%		68	11.625	1.08253	Paw.4	#00BFFF
UKID109.C	202827	202147	196605	128512	48459331	377.08	55.06%	98.71%	95.66%		80	13.4375	1.75335	Paw.4	#00BFFF
UKID109.D	203441	202612	196710	128858	48589623	377.08	55.15%	98.71%	95.68%		92	15.8125	2.16055	Paw.4	#00BFFF
Edi.1.A	208716	207600	202025	117386	44416591	378.38	54.08%	98.74%	95.72%		104	16.6458	5.58283	Paw.4	#00BFFF
Edi.1.B	207805	206470	200380	119156	45100420	378.5	53.97%	98.65%	95.39%		116	17.9583	5.06674	Paw.4	#00BFFF
Edi.1.C	203965	203184	201284	148464	56167115	378.32	54.03%	99.31%	97.39%		10	25.125	17.8549	TOU.L.17	#00FFFF
Edi.1.D	205403	204681	203010	147956	55940514	378.09	54.28%	99.40%	97.68%		21	48.3438	34.1919	TOU.L.17	#00FFFF
Pu2.8.A	202305	201719	199695	130630	49318017	377.54	54.77%	99.25%	97.28%		33	50.7958	25.5171	TOU.L.17	#00FFFF
Pu2.8.B	210151	209321	207557	136039	51359270	377.53	54.77%	99.31%	97.41%		45	59.8013	25.6903	TOU.L.17	#00FFFF
Pu2.8.C	203190	202644	200576	132963	50199658	377.55	54.77%	99.25%	97.23%		57	60.279	33.3276	TOU.L.17	#00FFFF
Pu2.8.D	204423	203677	201708	134254	50686237	377.54	54.78%	99.26%	97.32%		68	77.2074	43.7915	TOU.L.17	#00FFFF
N4.A	136633	135381	133377	110643	41735069	377.2	54.99%	99.11%	96.78%		80	73.4931	39.9827	TOU.L.17	#00FFFF
N4.B	301702	299322	295903	244586	92207687	376.99	55.21%	99.28%	97.28%		92	77.4382	41.4816	TOU.L.17	#00FFFF
N4.C	153535	152495	151055	134257	50619656	377.04	55.35%	99.42%	97.81%		104	82.8962	48.635	TOU.L.17	#00FFFF
N4.D	154740	151285	149878	123610	46601837	377.01	55.29%	99.41%	97.77%		116	84.7485	52.7378	TOU.L.17	#00FFFF
PHW.37.A	136079	134965	133687	115900	43700469	377.05	55.18%	99.39%	97.66%		10	7.5	0.984251	VOU.4	#00CED1
PHW.37.B	115254	114251	112936	95440	35984741	377.04	55.14%	99.36%	97.57%		21	16.8125	3.69702	VOU.4	#00CED1
PHW.37.C	205862	204695	202530	175446	66146435	377.02	55.32%	99.40%	97.71%		33	22.5729	3.38737	VOU.4	#00CED1
PHW.37.D	106649	106049	102629	48733	18370581	376.96	55.08%	98.68%	95.73%		45	23.1875	4.8384	VOU.4	#00CED1
ANT11ME1.32.A	202390	200994	195183	156506	59317248	379.01	54.76%	98.72%	95.64%		57	30.25	8.30333	VOU.4	#00CED1
ANT11ME1.32.B	202788	201217	194521	156484	59308147	379	54.78%	98.69%	95.50%		68	32.4729	9.19115	VOU.4	#00CED1
ANT11ME1.32.C	205913	204632	199005	158985	60256041	379	54.76%	98.74%	95.64%		80	35.9688	9.80688	VOU.4	#00CED1
ANT11ME1.32.D	218976	217510	211097	170300	64544414	379	54.77%	98.75%	95.66%		92	38.1905	9.78114	VOU.4	#00CED1
ANT09A3.A	206573	205320	198975	157501	59574294	378.25	54.85%	98.69%	95.58%		104	39.122	10.2155	VOU.4	#00CED1
ANT09A3.B	203284	202555	196710	184926	69700380	376.91	55.18%	98.86%	96.12%		116	41.625	12.6367	VOU.4	#00CED1
ANT09A3.C	204059	203497	198286	194243	73204092	376.87	55.10%	98.89%	96.21%		10	9.1875	1.38491	Zu.1	#48D1CC
ANT09A3.D	202312	201531	195574	189765	71492026	376.74	54.67%	98.80%	95.95%		21	17	1.5	Zu.1	#48D1CC
ANT12A1.A	202003	201346	195624	191075	72010295	376.87	55.07%	98.84%	96.07%		33	15.9167	0.51031	Zu.1	#48D1CC
ANT12A1.B	155428	154600	150115	106147	40031799	377.14	55.19%	98.77%	95.94%		45	20.5065	3.39332	Zu.1	#48D1CC
ANT12A1.C	135732	134929	131221	69069	26080878	377.61	54.64%	98.69%	95.70%		57	24.1875	2.21059	Zu.1	#48D1CC
ANT12A1.D	101199	100653	97421	61064	23029852	377.14	55.21%	98.70%	95.76%		68	25.1979	7.20733	Zu.1	#48D1CC
TOU.E.11.A	211768	210687	204060	164677	62080584	376.98	55.40%	98.75%	95.90%		80	26.3698	6.50771	Zu.1	#48D1CC
TOU.E.11.B	296552	293927	287034	211238	79630197	376.97	55.40%	98.91%	96.23%		92	30.1729	11.5841	Zu.1	#48D1CC
TOU.E.11.C	269202	266142	260196	179706	67746174	376.98	55.34%	98.91%	96.21%		104	31.8792	13.7748	Zu.1	#48D1CC
TOU.E.11.D	139067	138360	134385	96177	36254327	376.95	55.38%	98.76%	95.98%		116	35.9792	20.0063	Zu.1	#48D1CC
KBS.Mac.75.A	118066	117542	114531	74131	27943152	376.94	55.39%	98.80%	95.99%		10	15.5	2.5	An.1	#8FBC8F
KBS.Mac.75.B	206071	205155	199347	185096	69779912	376.99	55.42%	98.88%	96.17%		21	24.3229	3.93175	An.1	#8FBC8F
KBS.Mac.75.C	107562	106981	103688	63151	23804927	376.95	55.37%	98.75%	95.93%		33	34.875	6.92482	An.1	#8FBC8F
KBS.Mac.75.D	203594	203317	201123	177273	66824844	376.96	55.42%	99.36%	97.49%		45	39.2196	5.50752	An.1	#8FBC8F
UKSW06.202.A	109015	108448	105235	74289	28005957	376.99	55.38%	98.78%	96.00%		57	52.7458	16.1107	An.1	#8FBC8F
UKSW06.202.B	284393	279771	272823	155943	58795316	377.03	55.31%	98.88%	96.12%		68	51.5833	14.2335	An.1	#8FBC8F
UKSW06.202.C	202275	201384	196029	187806	70715190	376.53	53.93%	98.77%	95.86%		80	58.7729	16.2259	An.1	#8FBC8F
UKSW06.202.D	287856	285152	278743	178633	67343041	376.99	55.36%	98.91%	96.20%		92	63.7234	20.2056	An.1	#8FBC8F
Kondara.A	204214	203101	196687	195078	73519258	376.87	55.40%	98.83%	96.02%		104	66.8921	24.9611	An.1	#8FBC8F
Kondara.B	266674	262333	256949	170573	64325595	377.11	55.23%	98.96%	96.36%		116	72.7313	32.0075	An.1	#8FBC8F
Kondara.C	206274	205525	199757	193937	73037422	376.6	54.33%	98.81%	95.96%		10	12.0625	3.5636	MIB.60	#00FF00
Kondara.D	204592	203827	198231	191996	72307268	376.61	54.37%	98.78%	95.89%		21	30.5	10.3637	MIB.60	#00FF00
Sorbo.A	202285	201341	195341	185918	70092564	377.01	55.42%	98.84%	96.05%		33	33.5312	8.03818	MIB.60	#00FF00
Sorbo.B	208530	207497	201327	183952	69343548	376.97	55.40%	98.87%	96.16%		45	48.2604	11.3126	MIB.60	#00FF00
Sorbo.C	203123	202494	197461	196653	74100357	376.81	55.18%	98.87%	96.12%		57	52.9792	12.0391	MIB.60	#00FF00
Sorbo.D	203811	203213	197808	180572	67945370	376.28	54.89%	98.90%	96.21%		68	52.3708	9.81196	MIB.60	#00FF00
Kas.2.A	207080	206570	201447	199451	74827784	375.17	55.28%	98.92%	96.29%		80	61.833	20.5409	MIB.60	#00FF00
Kas.2.B	207058	206426	200533	198980	75057686	377.21	55.29%	98.87%	96.14%		92	66.2634	16.1105	MIB.60	#00FF00
Kas.2.C	207354	206750	201439	197906	74558514	376.74	55.27%	98.92%	96.28%		104	63.1441	12.5351	MIB.60	#00FF00
Kas.2.D	196722	195967	190466	187800	70769186	376.83	55.38%	98.87%	96.16%		116	66.0682	15.4424	MIB.60	#00FF00
Col.0.A	204011	203339	197745	196909	74359245	377.63	55.03%	98.79%	95.83%		10	9.625	2.125	Ob.O	#ADFF2F
Col.0.B	205652	204894	199075	195860	73967830	377.66	54.81%	98.77%	95.75%		21	14.5729	1.59109	Ob.O	#ADFF2F
Col.0.C	203342	202652	197156	193370	73089411	377.98	55.11%	98.85%	96.01%		33	16.9271	1.2192	Ob.O	#ADFF2F
Col.0.D	203068	202359	196878	189108	71453385	377.84	55.12%	98.77%	95.78%		45	17.4167	1.68402	Ob.O	#ADFF2F
Ge.1.A	213748	213276	208454	207346	78172022	377.01	55.40%	98.95%	96.37%		57	17.9583	0.828633	Ob.O	#ADFF2F
Ge.1.B	205495	204898	199594	197314	74369816	376.91	55.26%	98.89%	96.20%		68	18.5458	0.862742	Ob.O	#ADFF2F
Ge.1.C	168134	167470	162382	161614	60929513	377.01	55.33%	98.84%	96.05%		80	23.1042	1.22102	Ob.O	#ADFF2F
Ge.1.D	206427	205833	200369	198136	74695377	376.99	55.36%	98.87%	96.12%		92	26.8542	3.99756	Ob.O	#ADFF2F
Ors.2.A	203448	202943	197944	195446	73661665	376.89	55.40%	98.95%	96.38%		104	29.375	5.76222	Ob.O	#ADFF2F
Ors.2.B	210774	210208	204442	202396	76293142	376.95	55.41%	98.92%	96.27%		116	39.125	7.97163	Ob.O	#ADFF2F
Ors.2.C	205990	205310	199988	196755	74164893	376.94	55.39%	98.94%	96.33%		10	14	2.54951	Ors.1	#FFD700
Ors.2.D	203771	203218	197676	194775	73426547	376.98	55.40%	98.90%	96.21%		21	23.2917	2.0013	Ors.1	#FFD700
Lerik1.6.A	204523	203920	198182	195679	73758605	376.94	55.27%	98.87%	96.16%		33	29.75	7.09313	Ors.1	#FFD700
Lerik1.6.B	198703	198140	192909	189253	71351868	377.02	55.41%	98.88%	96.15%		45	36.9438	10.7776	Ors.1	#FFD700
Lerik1.6.C	212471	211922	206188	204402	77077564	377.09	55.38%	98.89%	96.19%		57	36.6585	2.62922	Ors.1	#FFD700
Lerik1.6.D	205619	204913	199411	198584	74863726	376.99	55.35%	98.91%	96.25%		68	50.1616	8.42846	Ors.1	#FFD700
TOU.A1.79.A	171562	171057	167106	166133	62627234	376.97	55.39%	98.92%	96.21%		80	48.7827	7.01021	Ors.1	#FFD700
TOU.A1.79.B	128825	128431	125064	124406	46898988	376.98	55.39%	98.88%	96.18%		92	56.0262	6.53915	Ors.1	#FFD700
TOU.A1.79.C	203253	202772	198039	197407	74419378	376.98	55.40%	98.94%	96.38%		104	52.1687	9.18989	Ors.1	#FFD700
TOU.A1.79.D	165833	165438	161481	160405	60471834	376.99	55.38%	98.89%	96.19%		116	51.3403	8.96134	Ors.1	#FFD700
VOU.4.C	204074	203545	198384	194949	73479397	376.92	55.34%	98.95%	96.36%		10	11.625	0.649519	Eden.1	#FF8C00
VOU.4.D	202289	201613	196268	190609	71845750	376.93	55.32%	98.90%	96.21%		21	15.4583	3.52779	Eden.1	#FF8C00
Belm.4.94.A	214526	214023	208824	207158	78084998	376.93	55.40%	98.94%	96.32%		33	19.6979	3.95058	Eden.1	#FF8C00
Belm.4.94.B	204601	204072	198812	197358	74404530	377	55.40%	98.91%	96.25%		45	22.5333	4.71447	Eden.1	#FF8C00
Belm.4.94.C	206617	206019	200100	195615	73736860	376.95	55.41%	98.88%	96.15%		57	31.0104	9.50851	Eden.1	#FF8C00
Belm.4.94.D	216998	216471	211197	208216	78493521	376.98	55.40%	98.93%	96.31%		68	28.75	9.01864	Eden.1	#FF8C00
KBS.Mac.23.A	217421	216837	211337	209549	79005251	377.03	55.27%	98.88%	96.13%		80	34.3937	12.3757	Eden.1	#FF8C00
KBS.Mac.23.B	203192	202552	196722	196258	73951592	376.81	55.40%	98.86%	96.10%		92	35.1125	12.6318	Eden.1	#FF8C00
KBS.Mac.23.C	204491	203904	198688	195782	73797491	376.94	55.34%	98.90%	96.24%		104	38.5104	12.2032	Eden.1	#FF8C00
KBS.Mac.23.D	208982	208439	203341	202987	76489894	376.82	54.88%	98.87%	96.13%		116	40.3333	14.2185	Eden.1	#FF8C00
TOU.A1.77.A	269331	267072	261463	201213	75857535	377	55.35%	99.00%	96.40%		10	12.625	2.48433	Vinslov	#FF4500
TOU.A1.77.B	197782	197243	191999	186681	70377611	376.99	55.41%	98.91%	96.28%		21	23.5	8.02665	Vinslov	#FF4500
TOU.A1.77.C	203836	203275	197952	179832	67794907	376.99	55.42%	98.90%	96.21%		33	28	2.83395	Vinslov	#FF4500
TOU.A1.77.D	288778	286397	280140	202768	76438559	376.98	55.35%	98.98%	96.37%		45	31.8875	2.21687	Vinslov	#FF4500
TOU.A1.75.A	265936	262861	257964	185643	69993033	377.03	55.27%	99.02%	96.49%		57	37.7574	6.10142	Vinslov	#FF4500
TOU.A1.75.B	206677	206161	200709	198244	74576064	376.18	55.36%	98.92%	96.30%		68	42.0823	7.74119	Vinslov	#FF4500
TOU.A1.75.C	291524	289055	283252	219684	82828747	377.04	55.30%	98.96%	96.34%		80	41.4449	4.99436	Vinslov	#FF4500
TOU.A1.75.D	203413	202287	197548	153059	57747243	377.29	54.92%	98.65%	95.29%		92	43.6198	7.13198	Vinslov	#FF4500
TOU.G.1.A	202048	201565	196211	193982	73066749	376.67	55.38%	98.93%	96.30%		104	45.5896	5.58617	Vinslov	#FF4500
TOU.G.1.B	206655	206044	200152	196579	74094667	376.92	55.40%	98.87%	96.08%		116	47.751	9.70607	Vinslov	#FF4500
TOU.G.1.C	210663	210088	204568	200582	75615163	376.98	55.41%	98.85%	96.05%		10	17.75	5.26189	Sav.0	#CD5C5C
TOU.G.1.D	204978	204381	199591	197168	74328035	376.98	55.41%	98.91%	96.20%		21	26.3208	8.80052	Sav.0	#CD5C5C
TOU.H.3.A	202860	202390	197846	195592	73735466	376.99	55.41%	98.93%	96.30%		33	34.1354	13.1146	Sav.0	#CD5C5C
TOU.H.3.B	206430	205849	200226	193325	72882103	376.99	55.41%	98.84%	96.07%		45	34.0339	13.6421	Sav.0	#CD5C5C
TOU.H.3.C	206300	205835	200814	198042	74661212	377	55.41%	98.87%	96.13%		57	38.6711	15.7118	Sav.0	#CD5C5C
TOU.H.3.D	215104	214585	208671	204127	76953015	376.99	55.41%	98.89%	96.23%		68	39.7176	15.7744	Sav.0	#CD5C5C
TOU.I.6.A	202420	201836	197042	178115	67429192	378.57	54.97%	98.80%	95.84%		80	40.9388	16.5512	Sav.0	#CD5C5C
TOU.I.6.B	203631	202941	197912	183712	69555264	378.61	54.96%	98.75%	95.73%		92	43.2752	18.1774	Sav.0	#CD5C5C
TOU.I.6.C	203915	203176	197919	186981	70815646	378.73	54.92%	98.78%	95.80%		104	44.6424	19.3122	Sav.0	#CD5C5C
TOU.I.6.D	205374	204653	199316	180528	68317614	378.43	55.01%	98.77%	95.78%		116	45.2465	19.4509	Sav.0	#CD5C5C
LDV.3.A	203189	202766	198097	193945	72957921	376.18	55.36%	98.79%	95.86%		10	11.6042	4.23173	MIB.58	#B22222
LDV.3.B	202625	202160	197452	192625	72613317	376.97	55.40%	98.84%	96.00%		21	26.6667	11.9439	MIB.58	#B22222
LDV.3.C	211546	210967	205736	203126	76578310	377	55.40%	98.93%	96.34%		33	40.6354	19.7315	MIB.58	#B22222
LDV.3.D	202988	202032	196688	192741	72659975	376.98	55.41%	98.87%	96.14%		45	43.4937	20.314	MIB.58	#B22222
MOG.40.A	213749	213220	207702	204411	77074695	377.06	55.37%	98.90%	96.20%		57	42.7104	16.0825	MIB.58	#B22222
MOG.40.B	206322	205846	200922	197228	74383375	377.14	55.37%	98.91%	96.24%		68	52.4976	22.113	MIB.58	#B22222
MOG.40.C	218091	217569	212420	204197	76990511	377.04	55.40%	98.91%	96.25%		80	55.5692	26.1309	MIB.58	#B22222
MOG.40.D	225393	224800	219740	216181	81519251	377.09	55.36%	98.86%	96.03%		92	61.2708	29.3855	MIB.58	#B22222
ALL1.7.A	205440	204925	199978	198868	74965141	376.96	55.34%	98.90%	96.25%		104	63.7071	26.7763	MIB.58	#B22222
ALL1.7.B	185645	185126	180674	179139	67528511	376.96	55.30%	98.81%	95.85%		116	74.4524	33.4898	MIB.58	#B22222
ALL1.7.C	177684	177146	172554	170644	64321206	376.93	54.95%	98.85%	96.05%		10	16.125	5.7595	MIB.61	#fab4a8
ALL1.7.D	180480	180033	175570	173475	65386672	376.92	55.02%	98.88%	96.15%		21	25.2083	5.35623	MIB.61	#fab4a8
UKSE06.556.A	194461	192857	187920	185144	69995531	378.06	55.57%	98.66%	95.48%		33	36.0938	8.74883	MIB.61	#fab4a8
UKSE06.556.B	219343	216860	210407	198210	74873975	377.75	53.54%	98.59%	95.18%		45	41.2229	9.02194	MIB.61	#fab4a8
UKSE06.556.D	105197	104717	101706	101509	38168894	376.01	52.33%	98.58%	95.15%		57	47.3802	13.5227	MIB.61	#fab4a8
UKID2.A	202541	201985	196724	194928	73298221	376.03	55.34%	98.88%	96.15%		68	57.65	21.1799	MIB.61	#fab4a8
UKID2.B	204041	203423	197968	196026	73892214	376.95	55.39%	98.86%	96.12%		80	57.862	21.365	MIB.61	#fab4a8
UKID2.C	203475	199645	197269	117159	44161506	376.94	55.35%	99.36%	97.60%		92	56.0324	17.6454	MIB.61	#fab4a8
UKID2.D	109510	105826	104813	57689	21742272	376.89	54.96%	99.36%	97.58%		104	60.2053	21.4171	MIB.61	#fab4a8
UKID9.A	204818	202037	199914	134831	50824525	376.95	55.41%	99.42%	97.76%		116	61.3239	22.0475	MIB.61	#fab4a8
UKID9.B	218959	216927	214793	163994	61821566	376.97	55.42%	99.43%	97.81%		10	8	6.11351	MIB.69	#5ac836
UKID9.C	202204	199039	197080	126366	47632646	376.94	55.37%	99.39%	97.70%		21	11.1667	10.0602	MIB.69	#5ac836
UKID9.D	132475	128346	126862	71804	27066481	376.95	55.29%	99.38%	97.67%		33	18.0312	12.056	MIB.69	#5ac836
UKID35.A	205372	202799	200776	133818	50442933	376.95	55.39%	99.39%	97.69%		45	16.7958	11.9047	MIB.69	#5ac836
UKID35.B	206938	203652	201976	133995	50506276	376.93	55.34%	99.33%	97.34%		57	22.5348	17.6688	MIB.69	#5ac836
UKID35.C	204478	202606	200742	149017	56173955	376.96	55.40%	99.37%	97.55%		68	21.6667	10.9716	MIB.69	#5ac836
UKID35.D	202663	200919	198839	154856	58376371	376.97	55.39%	99.44%	97.84%		80	23.5898	14.3538	MIB.69	#5ac836
Ksk.2.A	211322	209744	207433	108530	41019571	377.96	54.65%	99.37%	97.59%		92	25.1036	15.0017	MIB.69	#5ac836
Ksk.2.B	204728	202901	200654	90621	34330014	378.83	54.00%	99.28%	97.30%		104	27.3958	15.6231	MIB.69	#5ac836
Ksk.2.C	203141	201164	198909	86457	32792292	379.29	53.68%	99.30%	97.31%		116	31.1939	18.7092	MIB.69	#5ac836
Ksk.2.D	207622	205572	203542	90422	34292357	379.25	53.73%	99.30%	97.36%		10	10.625	4.46339	MIB.80	#ff7166
UKID53.A	203475	202512	200335	150458	56942054	378.46	54.01%	99.34%	97.49%		21	21.4375	2.23869	MIB.80	#ff7166
UKID53.B	203046	201725	199299	167035	63298166	378.95	53.55%	99.23%	97.12%		33	26.8229	3.92578	MIB.80	#ff7166
UKID53.C	205040	203939	202048	170021	64430186	378.95	53.54%	99.32%	97.39%		45	35.0208	6.03013	MIB.80	#ff7166
UKID53.D	218390	217127	214965	184394	69878982	378.97	53.53%	99.27%	97.19%		57	43.6146	9.4188	MIB.80	#ff7166
UKID58.A	206980	206102	204086	184175	69432858	376.99	55.43%	99.45%	97.87%		68	49.5661	4.13477	MIB.80	#ff7166
UKID58.B	136435	133531	132142	67649	25521185	377.26	55.06%	99.37%	97.59%		80	51.6812	6.32078	MIB.80	#ff7166
UKID58.C	204951	203664	201813	169448	63880120	376.99	55.43%	99.43%	97.80%		92	52.3802	8.02479	MIB.80	#ff7166
UKID58.D	205445	203108	200986	138101	52069225	377.04	55.34%	99.40%	97.72%		104	55.2669	11.1633	MIB.80	#ff7166
Poo.1.A	214153	212898	210328	177237	66825708	377.04	55.33%	99.42%	97.75%		116	58.4643	13.3035	MIB.80	#ff7166
Poo.1.B	208470	207571	205619	191333	72146308	377.07	55.32%	99.43%	97.75%		10	15.25	4.56207	MIB.83	#f411e2
Poo.1.C	204691	203288	201209	158045	59579947	376.98	55.42%	99.44%	97.82%		21	34	6.45174	MIB.83	#f411e2
Poo.1.D	212053	211111	208619	200018	75407547	377	55.43%	99.36%	97.56%		33	42.375	22.8866	MIB.83	#f411e2
UKID64.A	202942	201768	199868	171087	64497676	376.99	55.43%	99.46%	97.90%		45	41.9472	22.2625	MIB.83	#f411e2
UKID64.B	206473	203588	201614	144556	54492098	376.96	55.41%	99.42%	97.75%		57	52.5457	32.881	MIB.83	#f411e2
UKID64.C	192799	189356	187462	128450	48421435	376.97	55.41%	99.42%	97.78%		68	53.742	33.7907	MIB.83	#f411e2
UKID64.D	203086	201431	199529	155561	58642930	376.98	55.43%	99.45%	97.87%		80	51.7195	32.0706	MIB.83	#f411e2
UKID15.A	214411	211424	209210	125662	47387433	377.1	55.23%	99.39%	97.70%		92	55.2565	38.7008	MIB.83	#f411e2
UKID15.B	198902	194362	192221	112026	42286705	377.47	54.74%	99.37%	97.60%		104	64.737	53.6596	MIB.83	#f411e2
UKID15.C	210506	209384	206902	177890	67064170	377	55.42%	99.40%	97.70%		116	61.9682	49.8331	MIB.83	#f411e2
UKID15.D	202313	199557	197333	101392	38239082	377.14	55.10%	99.33%	97.46%		10	9.6875	2.50858	MIB.89	#0cc3cb
Wis.1.A	178730	174672	173061	108497	40901932	376.99	55.34%	99.40%	97.66%		21	16.4167	2.56377	MIB.89	#0cc3cb
Wis.1.B	202680	201379	199757	158470	59740220	376.98	55.43%	99.45%	97.82%		33	22.8229	7.30477	MIB.89	#0cc3cb
Wis.1.C	202302	200547	198031	114559	43192788	377.04	55.41%	99.26%	97.24%		45	25.9625	3.80351	MIB.89	#0cc3cb
Wis.1.D	124399	123281	121869	81523	30747103	377.16	55.08%	99.28%	97.27%		57	30.8208	11.9167	MIB.89	#0cc3cb
UKID88.A	202951	200843	198233	183161	69056900	377.03	55.45%	99.29%	97.36%		68	34.925	10.1409	MIB.89	#0cc3cb
UKID88.B	202548	200481	198072	173636	65458083	376.98	55.43%	99.30%	97.39%		80	36.625	13.6158	MIB.89	#0cc3cb
UKID88.C	205920	204142	201894	171337	64589193	376.97	55.42%	99.32%	97.42%		92	38.6458	9.89956	MIB.89	#0cc3cb
UKID88.D	202471	200883	198430	155597	58652714	376.95	55.40%	99.29%	97.35%		104	40.0833	12.3048	MIB.89	#0cc3cb
T790.A	206012	203719	201315	178661	67350868	376.98	55.41%	99.30%	97.35%		116	41.8167	12.9795	MIB.89	#0cc3cb
T790.B	209040	206770	203926	189394	71382516	376.9	55.41%	99.26%	97.25%		10	15.125	2.01168	MIB.92	#ba1c5f
T790.C	202001	200028	197386	182199	68686552	376.99	55.42%	99.26%	97.24%		21	32.625	9.6055	MIB.92	#ba1c5f
T790.D	206026	203575	201207	187821	70804824	376.98	55.38%	99.32%	97.45%		33	47.0015	18.7559	MIB.92	#ba1c5f
T860.A	205832	204156	201669	180139	67910047	376.99	55.41%	99.29%	97.36%		45	47.2021	16.9491	MIB.92	#ba1c5f
T860.B	205822	204130	201792	175093	66009946	377	55.42%	99.31%	97.41%		57	50.7009	17.3583	MIB.92	#ba1c5f
T860.C	204770	202987	200578	185116	69788097	377	55.43%	99.30%	97.39%		68	56.7547	25.1382	MIB.92	#ba1c5f
T860.D	206329	204199	201838	176329	66476108	377	55.40%	99.33%	97.48%		80	56.9518	21.1438	MIB.92	#ba1c5f
T890.A	214181	189542	187037	151503	57099759	376.89	54.97%	99.16%	96.93%		92	57.4317	25.97	MIB.92	#ba1c5f
T890.B	203268	172801	170361	147012	55406210	376.88	55.06%	99.17%	96.93%		104	59.0993	24.6577	MIB.92	#ba1c5f
T890.C	205845	203768	201087	187709	69829669	372.01	49.20%	98.96%	96.18%		116	62.25	27.1943	MIB.92	#ba1c5f
T890.D	205271	203060	200452	190723	71906658	377.02	54.62%	99.06%	96.58%		10	11.875	2.60708	MOG.12	#bb300b
T900.A	202809	200574	197874	182441	67898532	372.17	49.44%	98.98%	96.26%		21	18.2708	3.43055	MOG.12	#bb300b
T900.B	203528	200617	198002	182798	68902536	376.93	55.18%	99.25%	97.18%		33	31.1979	8.27539	MOG.12	#bb300b
T900.C	206743	204150	201186	181354	67503601	372.22	49.53%	98.93%	96.08%		45	33.5729	10.0522	MOG.12	#bb300b
T900.D	204859	202391	199812	180300	67142841	372.4	49.73%	99.00%	96.34%		57	34.7062	7.81018	MOG.12	#bb300b
T940.A	202325	200507	198014	196873	74216683	376.98	55.42%	99.30%	97.36%		68	42.4256	12.3895	MOG.12	#bb300b
T940.B	203806	202059	199594	197162	74327341	376.99	55.42%	99.30%	97.39%		80	40.2677	8.24386	MOG.12	#bb300b
T940.C	204255	202428	200053	196891	74220395	376.96	55.40%	99.31%	97.41%		92	40.9954	10.5734	MOG.12	#bb300b
T940.D	208214	206412	203842	197285	74375826	377	55.42%	99.30%	97.37%		104	43.2417	11.6414	MOG.12	#bb300b
T950.A	205957	204063	201710	201297	75859509	376.85	55.34%	99.33%	97.45%		116	44.1295	10.6631	MOG.12	#bb300b
T950.B	205234	203152	200575	200127	75420718	376.86	55.32%	99.29%	97.34%		10	10.25	1.68634	MOG.55	#b2ee11
T950.C	206038	203953	201305	200979	75747033	376.89	55.33%	99.28%	97.30%		21	12.6438	3.25396	MOG.55	#b2ee11
T950.D	204294	202620	200186	197568	74481057	376.99	55.41%	99.32%	97.43%		33	15.5875	6.14686	MOG.55	#b2ee11
T980.A	204706	201927	199383	175306	65157601	371.68	49.24%	98.95%	96.18%		45	17.5625	7.49661	MOG.55	#b2ee11
T980.B	204191	202476	200023	199716	75283536	376.95	55.31%	99.30%	97.38%		57	21.2812	13.3465	MOG.55	#b2ee11
T980.C	216166	214556	212271	210152	79214650	376.94	55.28%	99.30%	97.36%		68	20.6917	12.3728	MOG.55	#b2ee11
T980.D	204019	202335	200105	197624	74501542	376.99	55.35%	99.32%	97.43%		80	20.0875	10.0532	MOG.55	#b2ee11
T990.A	203864	201901	199761	199481	75089144	376.42	55.22%	99.33%	97.46%		92	23.2708	15.1888	MOG.55	#b2ee11
T990.B	208388	204587	202127	200894	75805020	377.34	55.14%	99.29%	97.35%		104	26.4	18.9942	MOG.55	#b2ee11
T990.C	203530	201458	199170	197753	74487083	376.67	55.11%	99.30%	97.36%		116	25.625	17.6825	MOG.55	#b2ee11
T990.D	205781	203358	200735	160594	60554654	377.07	55.02%	99.20%	97.01%		10	24	4.06202	PAR.10	#10212e
TAA.03.A	204018	201538	198531	185928	69309094	372.77	50.42%	98.98%	96.28%		21	50.5312	11.1227	PAR.10	#10212e
TAA.03.B	204034	202043	199630	199401	75153089	376.89	55.21%	99.30%	97.34%		33	63.4167	12.0455	PAR.10	#10212e
TAA.03.C	205695	204285	201916	201176	75813182	376.85	55.18%	99.32%	97.43%		45	68.4881	7.97231	PAR.10	#10212e
TAA.03.D	205230	203631	201391	201018	75774559	376.95	55.36%	99.31%	97.41%		57	87.1101	13.8137	PAR.10	#10212e
TDr.1.A	203159	201573	199559	198293	74748526	376.96	55.31%	99.33%	97.45%		68	91.5036	13.5714	PAR.10	#10212e
TDr.1.B	213282	211730	209326	208109	78461386	377.02	55.29%	99.30%	97.36%		80	92.9557	9.89087	PAR.10	#10212e
TDr.1.C	215791	213862	211113	210083	79192027	376.96	55.36%	99.29%	97.32%		92	91.2253	12.7186	PAR.10	#10212e
TDr.1.D	219610	217388	214779	213340	80423562	376.97	55.36%	99.28%	97.27%		104	96.381	12.8664	PAR.10	#10212e
TDr.5.A	203913	201826	199518	198793	74928927	376.92	55.36%	99.30%	97.36%		116	100.297	18.0581	PAR.10	#10212e
TDr.5.B	204996	203095	200552	200109	75435519	376.97	55.41%	99.29%	97.35%		10	9.25	1.78536	PAR.3	#7e5ab7
TDr.5.C	204218	202314	199950	199263	75104061	376.91	55.34%	99.31%	97.43%		21	11.1042	1.1864	PAR.3	#7e5ab7
TDr.5.D	204902	202747	200400	169596	63939714	377.01	55.36%	99.30%	97.37%		33	13.6875	0.791392	PAR.3	#7e5ab7
TDr.7.A	202094	200230	197727	197421	74414984	376.94	55.35%	99.31%	97.42%		45	14.6458	0.514123	PAR.3	#7e5ab7
TDr.7.B	204703	203120	200826	191320	72125810	376.99	55.41%	99.31%	97.39%		57	16.9271	1.25013	PAR.3	#7e5ab7
TDr.7.C	204706	203154	200606	199953	75371776	376.95	55.41%	99.29%	97.34%		68	17.2054	0.36191	PAR.3	#7e5ab7
TDr.7.D	204535	203019	200617	198064	74666990	376.98	55.42%	99.32%	97.42%		80	17.5833	1.10515	PAR.3	#7e5ab7
TDr.9.A	210618	208972	206436	202791	76522123	377.34	55.30%	99.28%	97.25%		92	17.4494	0.24749	PAR.3	#7e5ab7
TDr.9.B	208168	206435	203932	201700	76161020	377.6	55.23%	99.25%	97.16%		104	18.5312	0.383441	PAR.3	#7e5ab7
TDr.9.C	204075	202555	200463	197882	74687307	377.43	55.27%	99.30%	97.33%		116	18.25	0.433013	PAR.3	#7e5ab7
TDr.9.D	202414	201753	200060	195490	74087570	378.98	54.88%	99.27%	97.12%		10	18.875	5.79197	PAR.4	#90688b
TDr.11.A	273046	270993	267752	159411	60103833	377.04	55.24%	99.28%	97.30%		21	48.0208	27.2451	PAR.4	#90688b
TDr.11.B	200785	200340	198606	156535	59010434	376.98	55.42%	99.39%	97.58%		33	60.2917	35.7632	PAR.4	#90688b
TDr.11.C	209922	208325	206259	204991	77275578	376.97	55.40%	99.32%	97.40%		45	59.6786	24.4385	PAR.4	#90688b
TDr.11.D	202214	200653	198357	196297	74003179	377	55.43%	99.32%	97.45%		57	66.2562	31.6021	PAR.4	#90688b
TDr.13.A	214336	210339	207846	206925	77976144	376.83	55.14%	99.30%	97.35%		68	73.8958	31.5297	PAR.4	#90688b
TDr.13.B	202886	200358	197599	187727	69813609	371.89	49.19%	98.97%	96.24%		80	78.5607	42.817	PAR.4	#90688b
TDr.13.C	204273	200368	196492	130733	49316584	377.23	54.74%	99.03%	96.50%		92	89.074	46.2055	PAR.4	#90688b
TDr.13.D	204009	201717	199354	186839	69555764	372.28	49.43%	99.01%	96.33%		104	90.0843	47.4682	PAR.4	#90688b
TOM.07.A	204480	203745	200333	199626	75256835	376.99	55.41%	99.17%	96.99%		116	90.65	44.4516	PAR.4	#90688b
TOM.07.B	204616	203743	199918	197825	74576338	376.98	55.42%	99.10%	96.71%		10	16.25	5.79332	PON	#35991d
TOM.07.C	204347	203336	199021	196739	74060658	376.44	55.38%	99.07%	96.65%		21	24.4812	4.30056	PON	#35991d
TOM.07.D	203329	201957	198502	197538	74460110	376.94	55.39%	99.13%	96.82%		33	29.5417	3.37616	PON	#35991d
Eden.2.A	205553	203376	200745	185603	69022981	371.89	49.53%	99.01%	96.38%		45	33.9354	2.5094	PON	#35991d
Eden.2.B	203290	202073	198229	197587	74493565	377.02	55.09%	99.11%	96.74%		57	37.5302	4.46527	PON	#35991d
Eden.2.C	203786	201722	199255	190736	71872186	376.82	55.37%	99.22%	97.07%		68	41.2699	5.93256	PON	#35991d
Eden.2.D	205920	203829	201414	199676	75261975	376.92	55.09%	99.28%	97.29%		80	43.0037	3.59002	PON	#35991d
Spr1.2.A	209828	208740	203259	185963	69207239	372.16	49.43%	98.59%	95.28%		92	52.2018	15.7594	PON	#35991d
Spr1.2.B	204550	203453	197769	181821	67775640	372.76	50.01%	98.58%	95.25%		104	49.063	8.41804	PON	#35991d
Spr1.2.C	203074	200165	197287	167169	63129219	377.64	53.27%	98.99%	96.25%		116	52.7822	12.9578	PON	#35991d
Spr1.2.D	208268	207393	204758	203404	76886263	378	51.75%	99.11%	96.50%		10	4.875	0.73951	ROM.2	#33855e
Ba5.1.A	204075	203449	201443	188511	71109715	377.22	55.15%	99.33%	97.40%		21	11.2812	1.71477	ROM.2	#33855e
Ba5.1.B	211125	209507	207106	204382	77046180	376.97	55.40%	99.28%	97.29%		33	13.2917	3.51114	ROM.2	#33855e
Ba5.1.C	211770	210345	208294	194140	73189177	376.99	55.42%	99.30%	97.37%		45	20.875	4.5156	ROM.2	#33855e
Ba5.1.D	204646	203031	200518	197829	74580433	376.99	55.42%	99.28%	97.31%		57	29.0312	9.9712	ROM.2	#33855e
Sr.5.A	206545	204913	202659	201866	76101229	376.99	55.41%	99.30%	97.36%		68	34.3958	15.2602	ROM.2	#33855e
Sr.5.B	205692	204269	201942	201095	75800784	376.94	55.38%	99.32%	97.46%		80	45.5833	18.6013	ROM.2	#33855e
Sr.5.C	202494	200663	198401	197954	74619741	376.95	55.37%	99.30%	97.36%		92	47.4583	20.2968	ROM.2	#33855e
Sr.5.D	202493	200083	197855	197598	74486696	376.96	55.38%	99.33%	97.46%		104	46.8687	19.1304	ROM.2	#33855e
Ull2.13.A	218105	216434	213826	212227	79979904	376.86	55.32%	99.30%	97.34%		116	54.5	23.7355	ROM.2	#33855e
Ull2.13.B	203946	202077	199522	175731	65678176	373.74	51.72%	99.12%	96.77%		10	17.5	5.5	Bea.1	#b5a978
Ull2.13.C	202408	201302	198300	197322	74347817	376.78	55.31%	99.02%	96.34%		21	32.6042	8.81708	Bea.1	#b5a978
Ull2.13.D	204822	203388	199647	199094	75010963	376.76	55.36%	99.03%	96.45%		33	49.1396	23.2537	Bea.1	#b5a978
Vinslov0.A	219222	217584	213501	185264	69845412	377	55.26%	99.10%	96.73%		45	57.3521	19.2935	Bea.1	#b5a978
Vinslov0.B	203863	202895	198662	192622	72608421	376.95	55.37%	99.08%	96.67%		57	62.8946	19.8931	Bea.1	#b5a978
Vinslov0.C	203526	202598	198822	188831	71190627	377.01	55.36%	99.08%	96.66%		68	65.8159	24.7242	Bea.1	#b5a978
Vinslov0.D	203280	202371	198942	188898	71212008	376.99	55.35%	99.11%	96.76%		80	71.9686	29.921	Bea.1	#b5a978
UKID90.A	110759	110543	109493	103069	38868343	377.11	55.20%	99.43%	97.76%		92	68.9917	25.2568	Bea.1	#b5a978
UKID90.B	282741	280367	277292	220016	82967803	377.1	55.18%	99.34%	97.46%		104	71.9219	24.9469	Bea.1	#b5a978
UKID90.C	204134	203471	201356	195922	73971817	377.56	54.76%	99.33%	97.39%		116	77.4492	26.2994	Bea.1	#b5a978
UKID90.D	200359	199908	197992	194795	73507293	377.36	55.02%	99.38%	97.58%		10	5.5625	0.621867	Is.1	#92b156
UKID93.A	204110	203644	198281	193788	73046811	376.94	55.35%	98.90%	96.23%		21	10.1667	1.35401	Is.1	#92b156
UKID93.B	194001	193438	188362	167494	63068365	376.54	54.89%	98.85%	96.09%		33	16.5625	5.19126	Is.1	#92b156
UKID93.C	204907	204367	198970	189944	71559817	376.74	55.09%	98.89%	96.18%		45	22.4583	2.56884	Is.1	#92b156
UKID93.D	205679	205114	199925	191263	72050310	376.71	55.08%	98.89%	96.19%		57	26.2917	3.6579	Is.1	#92b156
Su.1.A	203117	202577	197203	182110	68651048	376.98	55.41%	98.85%	96.10%		68	33.7292	5.62558	Is.1	#92b156
Su.1.B	203857	203313	197951	187249	70585569	376.96	55.38%	98.85%	96.10%		80	40.75	7.84618	Is.1	#92b156
Su.1.C	204933	204444	199487	184525	69552674	376.93	55.34%	98.89%	96.24%		92	46.3125	11.1962	Is.1	#92b156
Su.1.D	205543	205056	200091	177435	66876273	376.91	55.33%	98.87%	96.14%		104	61.5	22.4214	Is.1	#92b156
UKID103.A	216817	216323	211151	203040	76540992	376.97	55.40%	98.94%	96.33%		116	63.25	15.8292	Is.1	#92b156
UKID103.B	219680	219170	213584	198941	74993568	376.96	55.39%	98.91%	96.25%		10	7.4375	2.56402	Jm.0	#537b4d
UKID103.C	202111	200449	198029	178950	67441863	376.88	55.28%	99.31%	97.40%		21	15.8542	5.61075	Jm.0	#537b4d
UKID103.D	210377	208688	206316	182082	68614493	376.83	55.23%	99.31%	97.41%		33	19.575	7.32971	Jm.0	#537b4d
DraIV.6.16.A	206782	206176	204358	180877	68546025	378.96	54.88%	99.29%	97.18%		45	28.4312	13.2542	Jm.0	#537b4d
DraIV.6.16.B	218008	217345	215316	204422	77466470	378.95	54.89%	99.35%	97.35%		57	27.0786	10.3587	Jm.0	#537b4d
DraIV.6.16.C	202351	201753	199902	166824	63194708	378.81	54.97%	99.30%	97.24%		68	31.3729	17.3529	Jm.0	#537b4d
DraIV.6.16.D	203099	202277	199831	176099	66729927	378.93	54.89%	99.18%	96.76%		80	36.1759	22.7778	Jm.0	#537b4d
DraIV.1.14.A	206125	205330	203225	172595	65218256	377.87	54.81%	99.22%	97.02%		92	33.65	20.0923	Jm.0	#537b4d
DraIV.1.14.B	205274	203240	200387	165655	62460577	377.05	55.33%	99.24%	97.13%		104	36.2557	23.2709	Jm.0	#537b4d
DraIV.1.14.C	205190	203364	200830	176124	66405718	377.04	55.37%	99.25%	97.19%		116	36.9921	23.3973	Jm.0	#537b4d
DraIV.1.14.D	181088	179660	174636	122458	46253346	377.71	54.78%	98.56%	95.15%		10	7.1875	2.92818	Kelst.4	#6599ac
ZdrI.2.25.A	203303	201434	198910	180658	68104238	376.98	55.41%	99.26%	97.22%		21	14.0417	8.04706	Kelst.4	#6599ac
ZdrI.2.25.B	206752	204888	202432	176499	66535279	376.97	55.41%	99.29%	97.33%		33	19.1533	11.0672	Kelst.4	#6599ac
ZdrI.2.25.C	113435	113181	112317	97755	36869742	377.16	55.31%	99.46%	97.85%		45	21.8554	11.382	Kelst.4	#6599ac
ZdrI.2.25.D	236755	226940	222891	181286	68441034	377.53	55.01%	99.01%	96.41%		57	27.0354	15.9463	Kelst.4	#6599ac
CIBC.4.A	204676	202934	200735	184806	69651073	376.89	55.30%	99.31%	97.39%		68	28.8324	14.0302	Kelst.4	#6599ac
CIBC.4.B	203214	201460	199088	183685	69239085	376.94	55.37%	99.32%	97.42%		80	28.4679	16.1015	Kelst.4	#6599ac
CIBC.4.C	203781	201999	199499	182556	68812832	376.94	55.36%	99.30%	97.37%		92	30.8958	14.1977	Kelst.4	#6599ac
CIBC.4.D	206436	204700	202418	188207	70947021	376.96	55.39%	99.32%	97.43%		104	31.6808	17.3679	Kelst.4	#6599ac
KNO.11.A	206582	205743	203589	179924	67981798	377.84	52.58%	99.27%	97.06%		116	32.5446	16.9452	Kelst.4	#6599ac
KNO.11.B	206240	205495	203108	186917	70641679	377.93	52.27%	99.24%	96.93%		10	4.1875	1.57495	Kin.0	#2e8653
KNO.11.C	203448	202613	200365	191867	72514776	377.94	52.29%	99.25%	96.95%		21	9.1875	3.06887	Kin.0	#2e8653
KNO.11.D	205977	205134	202838	196519	74281647	377.99	52.14%	99.22%	96.85%		33	14.0625	5.60796	Kin.0	#2e8653
Alst.1.A	203235	201464	199185	182140	68653501	376.93	55.35%	99.30%	97.37%		45	18.9062	8.52724	Kin.0	#2e8653
Alst.1.B	215692	213809	211292	189267	71334106	376.9	55.31%	99.31%	97.37%		57	22.2708	8.20683	Kin.0	#2e8653
Alst.1.C	205721	204236	201883	180225	67935251	376.95	55.38%	99.32%	97.44%		68	24.3062	6.0748	Kin.0	#2e8653
Alst.1.D	206658	205034	202800	178100	67120553	376.87	55.28%	99.34%	97.53%		80	28.2604	10.0055	Kin.0	#2e8653
Fr.4.A	217790	216238	213789	187209	70557276	376.89	55.30%	99.32%	97.43%		92	24.375	8.72765	Kin.0	#2e8653
Fr.4.B	203498	201693	199500	184185	69431211	376.96	55.39%	99.30%	97.34%		104	28.275	10.0447	Kin.0	#2e8653
Fr.4.C	209227	207714	205396	168590	63522532	376.79	55.19%	99.32%	97.44%		116	28.8542	10.2997	Kin.0	#2e8653
Fr.4.D	204769	203172	200817	149939	56472757	376.64	55.03%	99.31%	97.41%		10	7.75	1.60078	Kl.5	#671c6e
Wc.2.A	205582	203991	201472	140733	53009496	376.67	55.05%	99.30%	97.36%		21	23.1042	8.79697	Kl.5	#671c6e
Wc.2.B	202394	200650	198184	164258	61917657	376.95	55.39%	99.31%	97.39%		33	23	2.41091	Kl.5	#671c6e
Wc.2.C	217243	215509	212921	182948	68963045	376.95	55.39%	99.31%	97.41%		45	29.5625	5.99055	Kl.5	#671c6e
Wc.2.D	202224	199617	196759	168099	62992548	374.73	51.61%	99.04%	96.49%		57	30.3958	4.64509	Kl.5	#671c6e
PHW.14.A	204987	202280	199435	176903	66076833	373.52	50.98%	99.02%	96.45%		68	34.2552	1.61874	Kl.5	#671c6e
PHW.14.B	203699	200935	198120	176511	65667783	372.03	49.26%	98.99%	96.29%		80	44.2304	11.2899	Kl.5	#671c6e
PHW.14.C	203337	200946	198123	181123	67701365	373.79	50.92%	99.02%	96.42%		92	50.0446	21.0703	Kl.5	#671c6e
PHW.14.D	205484	202863	200301	191473	71514349	373.5	50.69%	99.06%	96.54%		104	48.0428	13.4049	Kl.5	#671c6e
ANT627ME13Y1A	204677	202968	200645	168686	63555495	376.77	55.15%	99.30%	97.35%		116	51.3114	15.9358	Kl.5	#671c6e
ANT627ME13Y1B	214388	212544	209675	177800	66934679	376.46	54.75%	99.27%	97.25%		10	3.8125	2.69476	Kondara	#91c6eb
ANT627ME13Y1C	206085	204463	202030	164183	61821213	376.54	54.88%	99.25%	97.20%		21	5.71875	4.44662	Kondara	#91c6eb
ANT627ME13Y1D	217144	215181	212606	189801	71536516	376.9	55.31%	99.29%	97.33%		33	6.85625	5.9246	Kondara	#91c6eb
ANT11PNA1.4.A	214141	212009	209251	202948	76510560	377	55.43%	99.29%	97.34%		45	7.16146	5.8577	Kondara	#91c6eb
ANT11PNA1.4.B	204351	202558	200072	174339	65724734	376.99	55.37%	99.30%	97.39%		57	7.81771	6.35215	Kondara	#91c6eb
ANT11PNA1.4.C	204865	203353	201196	166456	62751728	376.99	55.29%	99.34%	97.47%		68	8.67188	7.06691	Kondara	#91c6eb
ANT11PNA1.4.D	204627	202829	200219	181960	68595716	376.98	55.38%	99.29%	97.34%		80	8.9375	6.86676	Kondara	#91c6eb
Ws.2.A	216445	214467	211670	191700	72262663	376.96	55.29%	99.28%	97.30%		92	9.40625	7.45396	Kondara	#91c6eb
Ws.2.B	204774	202979	200465	178495	67286972	376.97	55.29%	99.29%	97.31%		104	10.1771	7.97266	Kondara	#91c6eb
Ws.2.C	203318	201453	198882	179257	67574646	376.97	55.32%	99.29%	97.31%		116	10.8125	9.22611	Kondara	#91c6eb
Ws.2.D	204769	203053	200465	179263	67554952	376.85	55.10%	99.28%	97.28%		10	5.375	0.572822	LAC.5	#4bcdd5
Ale.S.41.1.A	203882	202223	199779	164658	62051532	376.85	55.20%	99.29%	97.32%		21	7.75	1.85194	LAC.5	#4bcdd5
Ale.S.41.1.B	166190	164763	162847	99063	37170887	375.22	52.69%	99.17%	96.90%		33	11	3.37731	LAC.5	#4bcdd5
Ale.S.41.1.C	204416	202500	200098	182969	68970064	376.95	55.35%	99.32%	97.47%		45	10.4417	2.12176	LAC.5	#4bcdd5
Ale.S.57.16A	202245	200371	197757	117898	44303076	375.77	53.54%	99.15%	96.87%		57	11.75	2.81319	LAC.5	#4bcdd5
Ale.S.57.16B	202820	202191	200236	178445	67330453	377.32	54.91%	99.32%	97.36%		68	12.3125	3.04844	LAC.5	#4bcdd5
Ale.S.57.16C	205465	203687	201257	139681	52635738	376.83	55.10%	99.26%	97.27%		80	12.375	3.24492	LAC.5	#4bcdd5
Ale.S.57.16D	205023	203450	201063	161329	60803867	376.89	55.26%	99.32%	97.46%		92	12.4583	3.84622	LAC.5	#4bcdd5
Bros.11.135A	204880	202922	200141	169109	63746929	376.96	55.23%	99.27%	97.28%		104	13.2708	3.81216	LAC.5	#4bcdd5
Bros.11.135B	205380	203678	201138	169834	64018384	376.95	55.20%	99.30%	97.38%		116	14.0833	5.04769	LAC.5	#4bcdd5
Bros.11.135C	202758	200924	198320	172327	64957347	376.94	55.22%	99.29%	97.35%		10	4.66667	0.549621	Lm.2	#07218d
Bros.11.135D	202962	201049	198180	180820	68152593	376.91	55.33%	99.28%	97.31%		21	7.5	0.847791	Lm.2	#07218d
Bros.15.138A	208087	206388	204033	183947	69328840	376.9	55.31%	99.31%	97.43%		33	11.3125	2.41981	Lm.2	#07218d
Bros.15.138B	202651	200936	198639	178518	67286403	376.92	55.34%	99.32%	97.45%		45	15.5	5.93717	Lm.2	#07218d
Bros.15.138C	206473	204631	202040	183122	69020459	376.91	55.32%	99.31%	97.43%		57	20.375	6.77657	Lm.2	#07218d
Bros.15.138D	206081	204412	201934	188892	71207488	376.97	55.40%	99.31%	97.40%		68	22.7625	11.6847	Lm.2	#07218d
Bros.37.149A	203316	201427	198843	184808	69666926	376.97	55.41%	99.32%	97.45%		80	29.4167	18.703	Lm.2	#07218d
Bros.37.149B	202268	200411	197944	182123	68654363	376.97	55.40%	99.31%	97.42%		92	31.7	21.5318	Lm.2	#07218d
Bros.37.149C	209506	208408	205082	180645	67476384	373.53	50.26%	99.14%	96.90%		104	38.1071	28.1542	Lm.2	#07218d
Bros.37.149D	204157	202144	198888	186741	69680919	373.14	50.16%	99.16%	96.95%		116	42.9821	33.5325	Lm.2	#07218d
Gar.22.213.A	218346	217322	214037	188265	70381825	373.84	50.48%	99.14%	96.88%		10	7.25	4.93077	Lp2.2	#e1ce6e
Gar.22.213.B	206299	205437	202473	180033	67646393	375.74	53.67%	99.34%	97.58%		21	16.3542	12.8039	Lp2.2	#e1ce6e
Gar.22.213.C	203495	202440	199271	161727	60445261	373.75	51.07%	99.21%	97.12%		33	26.6667	20.9928	Lp2.2	#e1ce6e
Gar.22.213.D	207804	206639	203476	178882	66993933	374.51	51.74%	99.21%	97.12%		45	33.6187	25.8981	Lp2.2	#e1ce6e
Tos.82.387.A	204409	201549	198745	164812	62391319	378.56	53.87%	99.02%	96.43%		57	32.8438	26.2618	Lp2.2	#e1ce6e
Tos.82.387.B	203516	200997	198556	194811	73747943	378.56	53.83%	99.03%	96.46%		68	40.2292	34.2192	Lp2.2	#e1ce6e
Tos.82.387.C	208575	207648	204586	150141	56771262	378.12	53.96%	99.27%	97.31%		80	49.6938	43.739	Lp2.2	#e1ce6e
Tos.82.387.D	205169	204327	201171	146950	55512374	377.76	54.43%	99.30%	97.45%		92	48.7254	39.1762	Lp2.2	#e1ce6e
Stabby.13.A	204935	204041	200801	140499	52830722	376.02	55.02%	99.25%	97.32%		104	53.994	45.2494	Lp2.2	#e1ce6e
Stabby.13.B	205708	204963	202072	171609	64653636	376.75	55.12%	99.37%	97.71%		116	62.2375	52.5812	Lp2.2	#e1ce6e
Stabby.13.C	206343	205581	202646	169257	63710886	376.42	54.74%	99.36%	97.66%		10	12.25	2.48747	Lz.0	#13e031
Stabby.13.D	203784	203123	200342	171850	64721511	376.62	54.98%	99.40%	97.79%		21	20.875	2.23956	Lz.0	#13e031
App1.16.A	205875	204329	202091	199200	75098374	377	55.42%	99.33%	97.49%		33	22.7408	3.80911	Lz.0	#13e031
App1.16.B	204416	202843	200502	198427	74807113	377	55.42%	99.33%	97.46%		45	28.7042	5.71622	Lz.0	#13e031
App1.16.C	216200	214560	211927	208955	78773387	376.99	55.41%	99.33%	97.50%		57	27.9862	6.33545	Lz.0	#13e031
App1.16.D	207884	205914	203605	201903	76116861	377	55.43%	99.31%	97.44%		68	34.4562	6.34597	Lz.0	#13e031
Boo2.3.A	203192	201353	198766	196588	74133260	377.1	55.37%	99.28%	97.29%		80	37.4223	7.49746	Lz.0	#13e031
Boo2.3.B	202735	200983	198407	193940	73132902	377.09	55.37%	99.26%	97.22%		92	34.9506	7.06898	Lz.0	#13e031
Boo2.3.C	205632	203370	200598	196185	73978967	377.09	55.39%	99.26%	97.27%		104	38.525	8.36372	Lz.0	#13e031
Boo2.3.D	206173	204658	202504	199320	75159299	377.08	55.39%	99.35%	97.55%		116	44.6917	12.0063	Lz.0	#13e031
Eden.01.A	206723	204514	201582	180475	68146989	377.6	54.88%	99.16%	96.86%		10	5.85417	3.54161	MNF.Pot.80	#191505
Eden.01.B	203637	201438	198736	173378	65492594	377.74	54.77%	99.17%	96.88%		21	10.0542	4.31886	MNF.Pot.80	#191505
Eden.01.C	204130	202059	199493	181549	68494499	377.28	55.15%	99.27%	97.27%		33	18.4625	6.65238	MNF.Pot.80	#191505
Eden.01.D	205554	203422	200783	180185	68069981	377.78	54.70%	99.18%	96.88%		45	15.5696	6.93196	MNF.Pot.80	#191505
Eds.1.A	208953	207437	204888	193903	73104988	377.02	55.39%	99.32%	97.44%		57	20.5188	6.76557	MNF.Pot.80	#191505
Eds.1.B	204229	202277	199664	192876	72716053	377.01	55.41%	99.31%	97.39%		68	22.3271	6.98958	MNF.Pot.80	#191505
Eds.1.C	205524	203882	201445	154759	58341299	376.98	55.41%	99.31%	97.42%		80	23.2378	8.21154	MNF.Pot.80	#191505
Eds.1.D	122337	121713	119823	70304	26352103	374.83	52.73%	99.20%	97.09%		92	23.171	8.90292	MNF.Pot.80	#191505
Fly2.1.A	110892	110048	108825	68608	25860620	376.93	55.40%	99.30%	97.38%		104	23.7241	9.04158	MNF.Pot.80	#191505
Fly2.1.B	202483	200887	198498	140015	52778295	376.95	55.37%	99.32%	97.43%		116	23.9875	9.29787	MNF.Pot.80	#191505
Fly2.1.C	171056	169813	167754	116235	43816164	376.96	55.39%	99.33%	97.49%		10	1.5	0.5	Mr.0	#0ce9d1
Fly2.1.D	117466	116650	115344	80581	30378877	377	55.33%	99.34%	97.52%		21	2.125	0.216506	Mr.0	#0ce9d1
Gro.3.A	202063	200314	197531	140517	52992162	377.12	55.27%	99.27%	97.27%		33	3.375	0.81968	Mr.0	#0ce9d1
Gro.3.B	209983	208485	205858	162352	61213815	377.04	55.35%	99.31%	97.41%		45	3.91667	1.46487	Mr.0	#0ce9d1
Gro.3.C	202612	201021	198577	146896	55388135	377.06	55.34%	99.30%	97.39%		57	4.8125	1.8656	Mr.0	#0ce9d1
Gro.3.D	204129	202506	199948	150498	56749692	377.08	55.32%	99.26%	97.23%		68	8.3125	2.01071	Mr.0	#0ce9d1
Hov1.7.A	212243	210022	207508	163443	61922548	378.86	54.23%	99.15%	96.85%		80	6.91667	1.3655	Mr.0	#0ce9d1
Hov1.7.B	206642	204602	202202	161617	61232920	378.88	54.23%	99.17%	96.88%		92	7.54167	2.77733	Mr.0	#0ce9d1
Hov1.7.C	206088	203964	201552	164683	62385749	378.82	54.26%	99.16%	96.84%		104	8.77083	2.2526	Mr.0	#0ce9d1
Hov1.7.D	204842	202606	200053	155694	58962704	378.71	54.34%	99.17%	96.91%		116	9.20833	2.52591	Mr.0	#0ce9d1
Lom1.1.A	202581	200889	198408	170575	64301560	376.97	55.42%	99.32%	97.46%		10	5.9375	2.50234	Mrk.0	#6a9c71
Lom1.1.B	202431	200595	198058	134965	50751321	376.03	54.29%	99.22%	97.11%		21	9.91667	1.89572	Mrk.0	#6a9c71
Lom1.1.C	205210	203587	201157	165174	62267401	376.98	55.42%	99.31%	97.43%		33	14.375	5.23957	Mrk.0	#6a9c71
Lom1.1.D	185792	184445	182146	147938	55769665	376.98	55.42%	99.31%	97.39%		45	16.3854	7.28317	Mrk.0	#6a9c71
Lov.5.A	178789	177522	175321	137724	51919813	376.98	55.41%	99.31%	97.40%		57	19.7083	9.07387	Mrk.0	#6a9c71
Lov.5.B	123252	122318	120727	98167	37006825	376.98	55.40%	99.31%	97.38%		68	21.6583	11.0662	Mrk.0	#6a9c71
Lov.5.C	181305	179909	177565	150507	56738206	376.98	55.40%	99.29%	97.31%		80	20.2125	8.57519	Mrk.0	#6a9c71
Lov.5.D	206217	204617	201941	170439	64252881	376.98	55.42%	99.30%	97.38%		92	22.7	11.5148	Mrk.0	#6a9c71
T1000.A	214348	212483	209690	135840	51301460	377.66	54.79%	99.19%	96.97%		104	24.3854	11.7139	Mrk.0	#6a9c71
T1000.B	206693	204614	201385	128322	48557100	378.4	54.48%	99.04%	96.46%		116	29.1333	16.6339	Mrk.0	#6a9c71
T1000.C	209414	207583	204718	136704	51641468	377.76	54.88%	99.19%	97.00%		10	6.9375	2.12408	Ms.0	#d7eb9b
T1000.D	206717	204779	201826	125863	47621786	378.36	54.90%	99.09%	96.63%		21	10.6875	1.59467	Ms.0	#d7eb9b
App1.12.A	204278	202309	199512	151617	57409991	378.65	54.93%	99.14%	96.78%		33	13.275	1.93698	Ms.0	#d7eb9b
App1.12.B	204561	202625	199824	151658	57409200	378.54	54.96%	99.14%	96.77%		45	17.3875	4.60168	Ms.0	#d7eb9b
App1.12.C	202170	200362	197684	149538	56593726	378.46	54.99%	99.18%	96.91%		57	18.7833	3.7608	Ms.0	#d7eb9b
App1.12.D	210125	208146	205365	158057	59800036	378.34	55.02%	99.17%	96.87%		68	23.6917	5.22347	Ms.0	#d7eb9b
T1010.A	201762	200038	197662	112043	42365828	378.12	54.36%	99.19%	96.98%		80	21.5187	3.55657	Ms.0	#d7eb9b
T1010.B	203234	201082	198346	128387	48614121	378.65	53.88%	99.04%	96.45%		92	22.9677	4.05037	Ms.0	#d7eb9b
T1010.C	195873	194009	191287	113811	43049476	378.25	54.24%	99.09%	96.63%		104	25.3993	6.07474	Ms.0	#d7eb9b
T1010.D	153053	151561	149483	77638	29381723	378.45	54.05%	99.01%	96.38%		116	30.6667	12.2179	Ms.0	#d7eb9b
T1050.A	202931	201316	198656	148134	55845327	376.99	55.38%	99.28%	97.31%		10	4.8125	1.49348	Np.0	#fcec30
T1050.B	204336	202323	199163	189893	71588777	377	55.43%	99.25%	97.21%		21	14.3125	5.82928	Np.0	#fcec30
T1050.C	203626	201957	199199	149041	56184513	376.97	55.40%	99.29%	97.34%		33	17.4792	8.94667	Np.0	#fcec30
T1050.D	131484	130450	128745	90706	34196983	377.01	55.32%	99.27%	97.29%		45	20.7167	11.3093	Np.0	#fcec30
T1070.A	106212	105233	103731	58588	22132194	377.76	55.03%	99.22%	97.05%		57	32.1562	14.3149	Np.0	#fcec30
T1070.B	202988	201128	198358	110445	41784493	378.33	54.77%	99.11%	96.68%		68	33.6604	14.931	Np.0	#fcec30
T1070.C	111319	110323	109176	56894	21530564	378.43	54.70%	99.20%	96.89%		80	30.2583	12.7563	Np.0	#fcec30
T1070.D	204223	202420	199785	109945	41566404	378.07	54.87%	99.19%	96.98%		92	34.2625	13.7131	Np.0	#fcec30
T1110.A	196698	195232	192444	162942	61425547	376.98	55.42%	99.28%	97.28%		104	35.7854	16.1648	Np.0	#fcec30
T1110.B	115136	114216	112662	79878	30110918	376.96	55.40%	99.29%	97.32%		116	35.9107	13.5316	Np.0	#fcec30
T1110.C	136197	135300	133447	95108	35852015	376.96	55.39%	99.24%	97.19%		10	2.5	0.612372	Nw.0	#87af90
T1110.D	119306	118548	117005	79826	30091136	376.96	55.38%	99.21%	97.07%		21	7.875	2.01168	Nw.0	#87af90
T450.A	218629	216794	214148	177404	66952535	377.4	55.31%	99.29%	97.34%		33	8.875	2.13234	Nw.0	#87af90
T450.B	202856	200569	198074	170648	64663988	378.93	54.85%	99.15%	96.76%		45	9.75	1.52183	Nw.0	#87af90
T450.C	204619	202468	200067	171407	64948774	378.92	54.85%	99.16%	96.81%		57	11.7708	3.14763	Nw.0	#87af90
T450.D	216399	214339	211681	189721	71898993	378.97	54.83%	99.15%	96.77%		68	13.9688	4.15742	Nw.0	#87af90
T480.A	211031	209099	206285	196745	74171840	376.99	55.43%	99.28%	97.31%		80	13.1875	3.80121	Nw.0	#87af90
T480.B	205615	203851	201505	193500	72948788	377	55.43%	99.32%	97.45%		92	18.2375	8.12676	Nw.0	#87af90
T480.C	206159	204290	201761	191064	72030168	376.99	55.43%	99.30%	97.37%		104	18	5.53399	Nw.0	#87af90
T480.D	206185	204263	201466	196755	74035433	376.28	55.37%	99.28%	97.31%		116	23	9.24662	Nw.0	#87af90
T570.A	206570	204480	202016	180340	68332105	378.91	54.88%	99.16%	96.81%		10	16.375	6.90448	Ove.0	#d4f34a
T570.B	204024	201977	199853	179829	68139861	378.91	54.88%	99.20%	96.90%		21	22.625	7.78119	Ove.0	#d4f34a
T570.C	203950	201998	199540	178375	67584581	378.89	54.88%	99.19%	96.93%		33	40.1562	10.8949	Ove.0	#d4f34a
T570.D	202005	200044	197584	164585	62251794	378.23	55.08%	99.21%	97.02%		45	44.7917	17.3131	Ove.0	#d4f34a
T580.A	203698	202049	199584	163927	61795563	376.97	55.42%	99.31%	97.43%		57	49.8393	9.21188	Ove.0	#d4f34a
T580.B	205432	203868	201484	159717	60211821	376.99	55.40%	99.32%	97.47%		68	55.5292	9.91469	Ove.0	#d4f34a
T580.C	218534	216589	213825	169879	64038538	376.97	55.31%	99.25%	97.18%		80	57.9219	5.60704	Ove.0	#d4f34a
T580.D	205684	203970	201426	157376	59328748	376.99	55.41%	99.23%	97.12%		92	61.3771	4.4673	Ove.0	#d4f34a
T610.A	204233	202308	199640	133762	50512690	377.63	52.62%	99.01%	96.28%		104	57.2657	3.87464	Ove.0	#d4f34a
T610.B	206456	204805	202515	165620	62450952	377.07	55.04%	99.27%	97.23%		116	58.3666	4.1991	Ove.0	#d4f34a
T610.C	218411	216120	212893	145403	54907058	377.62	52.66%	99.02%	96.31%		10	7.4375	0.817294	Per.1	#19a052
T610.D	205412	203343	200446	138896	52452446	377.64	52.64%	99.07%	96.46%		21	18.6042	6.92153	Per.1	#19a052
T620.A	202660	201126	198760	170601	64314745	376.99	55.39%	99.33%	97.48%		33	22.0625	4.19216	Per.1	#19a052
T620.B	202823	201109	198680	167119	63001439	376.99	55.39%	99.30%	97.38%		45	21.4125	5.82413	Per.1	#19a052
T620.C	202873	201374	199149	164884	62160099	376.99	55.36%	99.34%	97.50%		57	29.5071	7.87878	Per.1	#19a052
T620.D	150071	148959	147224	114800	43279556	377	55.27%	99.31%	97.40%		68	30.5562	9.04607	Per.1	#19a052
						377.169	#DIV/0!	#DIV/0!	#DIV/0!		80	27.4183	6.65875	Per.1	#19a052
											92	30.6637	7.90261	Per.1	#19a052
											104	30.479	7.82242	Per.1	#19a052
											116	30.6007	8.69748	Per.1	#19a052
											10	8.875	2.42706	PHW.2	#f71e44
											21	15.9792	2.74265	PHW.2	#f71e44
											33	20.7125	6.64592	PHW.2	#f71e44
											45	25.9167	14.1908	PHW.2	#f71e44
											57	27.1354	13.1776	PHW.2	#f71e44
											68	32.9896	20.9445	PHW.2	#f71e44
											80	38.625	29.2836	PHW.2	#f71e44
											92	42.4312	32.4993	PHW.2	#f71e44
											104	48.1292	30.0654	PHW.2	#f71e44
											116	47.5208	32.9959	PHW.2	#f71e44
											10	6.625	2.76981	Pla.0	#45cd0f
											21	13.0417	5.59064	Pla.0	#45cd0f
											33	17.7604	5.55937	Pla.0	#45cd0f
											45	20.3958	5.88618	Pla.0	#45cd0f
											57	24.3821	7.40678	Pla.0	#45cd0f
											68	26.9521	7.93769	Pla.0	#45cd0f
											80	24.6193	6.66177	Pla.0	#45cd0f
											92	26.7148	8.0509	Pla.0	#45cd0f
											104	24.4062	7.89253	Pla.0	#45cd0f
											116	25.9694	10.1085	Pla.0	#45cd0f
											10	13	6.04152	Pna.17	#23a493
											21	20.4375	4.07114	Pna.17	#23a493
											33	27.9271	4.21641	Pna.17	#23a493
											45	33.3531	6.1561	Pna.17	#23a493
											57	35.3292	4.12742	Pna.17	#23a493
											68	37.6397	4.02578	Pna.17	#23a493
											80	38.8353	7.96633	Pna.17	#23a493
											92	38.3286	6.67663	Pna.17	#23a493
											104	45.474	9.19108	Pna.17	#23a493
											116	44.0606	8.6425	Pna.17	#23a493
											10	14.125	2.76981	Pog.0	#4845c4
											21	23.1979	6.37564	Pog.0	#4845c4
											33	29.7646	5.96837	Pog.0	#4845c4
											45	33.9673	9.78603	Pog.0	#4845c4
											57	34.3542	10.039	Pog.0	#4845c4
											68	36.1585	7.9255	Pog.0	#4845c4
											80	36.9365	9.12738	Pog.0	#4845c4
											92	40.0706	9.95821	Pog.0	#4845c4
											104	44.0929	9.49396	Pog.0	#4845c4
											116	48.3229	13.5362	Pog.0	#4845c4
											10	9.6875	2.60633	RRS.7	#0b360d
											21	17.9792	5.41615	RRS.7	#0b360d
											33	25.9458	7.64683	RRS.7	#0b360d
											45	25.3687	6.09983	RRS.7	#0b360d
											57	25.574	5.48107	RRS.7	#0b360d
											68	27.0595	5.31047	RRS.7	#0b360d
											80	29.8156	5.88548	RRS.7	#0b360d
											92	30.1731	6.51018	RRS.7	#0b360d
											104	31.5012	7.03421	RRS.7	#0b360d
											116	33.1348	5.06384	RRS.7	#0b360d
											10	9.25	4.96865	Ba4.1	#70de7e
											21	17.7292	9.98964	Ba4.1	#70de7e
											33	22.4479	12.8167	Ba4.1	#70de7e
											45	24.5015	11.9237	Ba4.1	#70de7e
											57	26.3473	11.8542	Ba4.1	#70de7e
											68	34.7304	20.4213	Ba4.1	#70de7e
											80	38.4491	16.5262	Ba4.1	#70de7e
											92	39.6728	21.2397	Ba4.1	#70de7e
											104	41.5921	25.4508	Ba4.1	#70de7e
											116	44.8571	27.6815	Ba4.1	#70de7e
											10	4.875	1.24373	Boot.1	#1ad032
											21	10.1875	3.95038	Boot.1	#1ad032
											33	18.125	5.42419	Boot.1	#1ad032
											45	20.7188	8.5222	Boot.1	#1ad032
											57	24.6875	7.35564	Boot.1	#1ad032
											68	29.3438	11.8669	Boot.1	#1ad032
											80	27.4938	8.22801	Boot.1	#1ad032
											92	28.0625	9.50409	Boot.1	#1ad032
											104	30.3214	8.11736	Boot.1	#1ad032
											116	31.6429	7.94143	Boot.1	#1ad032
											10	4.625	3.1499	Bor.1	#fc8344
											21	9.5	4.06586	Bor.1	#fc8344
											33	12.4375	5.78623	Bor.1	#fc8344
											45	18.7812	5.87392	Bor.1	#fc8344
											57	19.3229	6.72025	Bor.1	#fc8344
											68	18.8854	7.51303	Bor.1	#fc8344
											80	20.1286	3.90964	Bor.1	#fc8344
											92	24.7071	4.53394	Bor.1	#fc8344
											104	23.3905	5.01939	Bor.1	#fc8344
											116	24.0143	4.55356	Bor.1	#fc8344
											10	3	1	Br.0	#4d477c
											21	9.375	4.02143	Br.0	#4d477c
											33	12.5938	3.79697	Br.0	#4d477c
											45	18.2625	3.55499	Br.0	#4d477c
											57	18.7604	5.78705	Br.0	#4d477c
											68	23.8229	3.19537	Br.0	#4d477c
											80	23.45	3.14364	Br.0	#4d477c
											92	25.4729	4.29597	Br.0	#4d477c
											104	25.8321	3.6954	Br.0	#4d477c
											116	29.525	9.18841	Br.0	#4d477c
											10	6.25	2.25	Bsch.0	#ed0e7f
											21	11.0312	5.55257	Bsch.0	#ed0e7f
											33	15.3125	8.73101	Bsch.0	#ed0e7f
											45	17.5667	10.6599	Bsch.0	#ed0e7f
											57	16.8062	9.89978	Bsch.0	#ed0e7f
											68	21.3512	14.545	Bsch.0	#ed0e7f
											80	22.9286	14.1095	Bsch.0	#ed0e7f
											92	23.9658	13.8987	Bsch.0	#ed0e7f
											104	27.849	17.6867	Bsch.0	#ed0e7f
											116	29.875	19.7052	Bsch.0	#ed0e7f
											10	7.375	3.5947	Bu.0	#a439ae
											21	19.625	10.0584	Bu.0	#a439ae
											33	31.5625	20.3872	Bu.0	#a439ae
											45	46.2917	30.7689	Bu.0	#a439ae
											57	45.8229	24.0829	Bu.0	#a439ae
											68	53.375	29.9356	Bu.0	#a439ae
											80	58.0875	26.7498	Bu.0	#a439ae
											92	59.8	23.7579	Bu.0	#a439ae
											104	69.1542	33.5968	Bu.0	#a439ae
											116	70.8259	30.4577	Bu.0	#a439ae
											10	10.375	8.28685	Ca.0	#664dd7
											21	22.4583	19.7425	Ca.0	#664dd7
											33	28.9312	23.1688	Ca.0	#664dd7
											45	36.7188	28.1573	Ca.0	#664dd7
											57	47.4688	39.3098	Ca.0	#664dd7
											68	49.0208	35.1849	Ca.0	#664dd7
											80	51.7446	40.8055	Ca.0	#664dd7
											92	55.1508	36.227	Ca.0	#664dd7
											104	59.4929	50.1252	Ca.0	#664dd7
											116	58.8861	44.1567	Ca.0	#664dd7
											10	6.16667	3.73609	CIBC.5	#b91ef1
											21	14.0312	12.8739	CIBC.5	#b91ef1
											33	17.1667	11.8092	CIBC.5	#b91ef1
											45	25.5104	24.7009	CIBC.5	#b91ef1
											57	30.2833	30.4506	CIBC.5	#b91ef1
											68	31.4604	25.3265	CIBC.5	#b91ef1
											80	38.9375	35.2236	CIBC.5	#b91ef1
											92	37.275	30.6983	CIBC.5	#b91ef1
											104	43.75	35.2996	CIBC.5	#b91ef1
											116	47.2857	37.1485	CIBC.5	#b91ef1
											10	7	5.61249	Co	#56eb76
											21	17.3125	13.7311	Co	#56eb76
											33	21.3542	11.1888	Co	#56eb76
											45	28.275	17.2721	Co	#56eb76
											57	28.822	16.5847	Co	#56eb76
											68	33.4688	21.3388	Co	#56eb76
											80	32.9375	14.2353	Co	#56eb76
											92	33.7046	18.165	Co	#56eb76
											104	36.4917	22.2111	Co	#56eb76
											116	38.4667	22.8107	Co	#56eb76
											10	4.375	0.572822	DraIII.1	#f54185
											21	6.6875	1.33902	DraIII.1	#f54185
											33	10.1875	1.57495	DraIII.1	#f54185
											45	12.7917	2.44204	DraIII.1	#f54185
											57	14.8375	2.52076	DraIII.1	#f54185
											68	18.5	4.4017	DraIII.1	#f54185
											80	22	3.98042	DraIII.1	#f54185
											92	22.5625	6.8838	DraIII.1	#f54185
											104	24.8542	6.46636	DraIII.1	#f54185
											116	27.5	9.29382	DraIII.1	#f54185
											10	8.29167	3.7687	Duk	#54b133
											21	15.625	1.35208	Duk	#54b133
											33	20.3542	1.63976	Duk	#54b133
											45	19.1991	2.57368	Duk	#54b133
											57	20.6354	2.86462	Duk	#54b133
											68	25.15	4.54546	Duk	#54b133
											80	22.9729	3.71618	Duk	#54b133
											92	22.9031	3.38942	Duk	#54b133
											104	23.0875	2.86953	Duk	#54b133
											116	23.2917	3.19586	Duk	#54b133
											10	8.875	8.3694	Edinb.5	#9ba890
											21	13.4375	11.3501	Edinb.5	#9ba890
											33	27.2292	21.08	Edinb.5	#9ba890
											45	38.625	38.2285	Edinb.5	#9ba890
											57	48.875	42.5814	Edinb.5	#9ba890
											68	56.2292	46.1578	Edinb.5	#9ba890
											80	50.3765	42.8758	Edinb.5	#9ba890
											92	61.0312	54.8505	Edinb.5	#9ba890
											104	64.9062	63.3227	Edinb.5	#9ba890
											116	63.4732	62.1852	Edinb.5	#9ba890
											10	2.6875	0.924916	Ep.0	#4fbfab
											21	4.25	0.433013	Ep.0	#4fbfab
											33	4.97917	0.778119	Ep.0	#4fbfab
											45	6	1.83712	Ep.0	#4fbfab
											57	6.85417	2.27789	Ep.0	#4fbfab
											68	7.88542	2.6315	Ep.0	#4fbfab
											80	8.0625	2.06439	Ep.0	#4fbfab
											92	8	2.15058	Ep.0	#4fbfab
											104	9.25	3.21131	Ep.0	#4fbfab
											116	10.875	5.07906	Ep.0	#4fbfab
											10	6.875	2.83119	Fei.0	#f3d9ea
											21	11.4375	4.77747	Fei.0	#f3d9ea
											33	17.0417	3.99544	Fei.0	#f3d9ea
											45	21.0417	7.12427	Fei.0	#f3d9ea
											57	24.6458	10.6674	Fei.0	#f3d9ea
											68	21.8833	7.56507	Fei.0	#f3d9ea
											80	27.2542	5.66551	Fei.0	#f3d9ea
											92	30.8562	3.54164	Fei.0	#f3d9ea
											104	29.0521	7.26742	Fei.0	#f3d9ea
											116	32.8333	7.07696	Fei.0	#f3d9ea
											10	4.125	1.70018	FOR.5	#6a7a57
											21	7.0625	2.45825	FOR.5	#6a7a57
											33	10.75	4.01948	FOR.5	#6a7a57
											45	15.125	6.64854	FOR.5	#6a7a57
											57	14.3667	5.87253	FOR.5	#6a7a57
											68	18.425	7.05732	FOR.5	#6a7a57
											80	19.1637	7.23631	FOR.5	#6a7a57
											92	20.65	7.61856	FOR.5	#6a7a57
											104	22.4875	9.27095	FOR.5	#6a7a57
											116	25.55	10.862	FOR.5	#6a7a57
											10	9.4375	8.05523	THO.08	#7fb808
											21	20.0833	20.9367	THO.08	#7fb808
											33	37.1667	34.9034	THO.08	#7fb808
											45	34.3667	28.3743	THO.08	#7fb808
											57	39.0625	34.3222	THO.08	#7fb808
											68	40.1457	36.0392	THO.08	#7fb808
											80	48.5646	45.0322	THO.08	#7fb808
											92	51.5064	44.359	THO.08	#7fb808
											104	51.2135	43.6161	THO.08	#7fb808
											116	52.9583	44.7764	THO.08	#7fb808
											10	10.5625	7.06305	Gd.1	#47032a
											21	16.3333	10.1682	Gd.1	#47032a
											33	22.5	14.8313	Gd.1	#47032a
											45	27.1271	15.8964	Gd.1	#47032a
											57	28.8938	15.7225	Gd.1	#47032a
											68	28.9449	15.1347	Gd.1	#47032a
											80	30.7374	15.8217	Gd.1	#47032a
											92	32.2427	15.8348	Gd.1	#47032a
											104	31.5754	15.8378	Gd.1	#47032a
											116	31.3571	15.8403	Gd.1	#47032a
											10	3.125	0.73951	Gr.1	#4d46f5
											21	5.5625	1.24216	Gr.1	#4d46f5
											33	8.25	2.48747	Gr.1	#4d46f5
											45	11.9375	3.50167	Gr.1	#4d46f5
											57	12.3438	3.74309	Gr.1	#4d46f5
											68	15.0625	4.85211	Gr.1	#4d46f5
											80	16.6458	4.98831	Gr.1	#4d46f5
											92	18.8646	10.2568	Gr.1	#4d46f5
											104	19.4792	9.86935	Gr.1	#4d46f5
											116	20.6958	12.6632	Gr.1	#4d46f5
											10	4.4375	0.757772	Ha.0	#e293e2
											21	9.625	1.29301	Ha.0	#e293e2
											33	17.6875	2.36098	Ha.0	#e293e2
											45	26.5625	9.51376	Ha.0	#e293e2
											57	27.0625	5.1368	Ha.0	#e293e2
											68	29.6812	8.40787	Ha.0	#e293e2
											80	36.2708	7.73573	Ha.0	#e293e2
											92	37.8104	8.87033	Ha.0	#e293e2
											104	37.7708	10.0487	Ha.0	#e293e2
											116	41.4458	10.2056	Ha.0	#e293e2
											10	8.875	2.98172	Hey.1	#b66c1d
											21	14.5	6.19223	Hey.1	#b66c1d
											33	16.9688	6.5517	Hey.1	#b66c1d
											45	20.1514	5.3442	Hey.1	#b66c1d
											57	25.025	10.2513	Hey.1	#b66c1d
											68	26.9127	7.83022	Hey.1	#b66c1d
											80	28.0466	9.91968	Hey.1	#b66c1d
											92	28.4979	9.42039	Hey.1	#b66c1d
											104	31.0979	11.3314	Hey.1	#b66c1d
											116	30.0778	10.3298	Hey.1	#b66c1d
											10	16.5	4.22788	Hs.0	#47463b
											21	35.7208	17.5319	Hs.0	#47463b
											33	45.6958	20.937	Hs.0	#47463b
											45	52.3402	30.6896	Hs.0	#47463b
											57	56.9816	34.9413	Hs.0	#47463b
											68	70.4018	49.8424	Hs.0	#47463b
											80	71.5074	53.6893	Hs.0	#47463b
											92	85.6151	74.0358	Hs.0	#47463b
											104	89.4259	75.923	Hs.0	#47463b
											116	95.5208	82.0208	Hs.0	#47463b
											10	11.4583	6.8103	Is.0	#1625d2
											21	19.6667	12.7426	Is.0	#1625d2
											33	29.5938	17.0654	Is.0	#1625d2
											45	31.3125	16.6678	Is.0	#1625d2
											57	34.6979	17.9341	Is.0	#1625d2
											68	41.9012	18.8082	Is.0	#1625d2
											80	41.974	16.3455	Is.0	#1625d2
											92	46.6354	17.5451	Is.0	#1625d2
											104	53.6335	19.5654	Is.0	#1625d2
											116	57.2465	23.4492	Is.0	#1625d2
											10	22.25	0.25	Bid.1	#8e8472
											21	31.7812	5.32709	Bid.1	#8e8472
											33	50.7188	7.87717	Bid.1	#8e8472
											45	63.2875	12.331	Bid.1	#8e8472
											57	63.2646	19.4441	Bid.1	#8e8472
											68	76.5604	18.6165	Bid.1	#8e8472
											80	68.9574	11.311	Bid.1	#8e8472
											92	76.5702	17.512	Bid.1	#8e8472
											104	73.6024	16.9494	Bid.1	#8e8472
											116	77.35	17.0485	Bid.1	#8e8472
											10	9.875	1.32877	Bra.1	#0d6ab7
											21	16.4896	1.30782	Bra.1	#0d6ab7
											33	20.1241	1.644	Bra.1	#0d6ab7
											45	23.3167	1.17916	Bra.1	#0d6ab7
											57	24.1271	3.07265	Bra.1	#0d6ab7
											68	26.9062	4.27633	Bra.1	#0d6ab7
											80	29.25	2.99754	Bra.1	#0d6ab7
											92	30.9554	5.13809	Bra.1	#0d6ab7
											104	31.4708	4.71373	Bra.1	#0d6ab7
											116	32.1542	4.84042	Bra.1	#0d6ab7
											10	13	2.66927	UKID17	#6bb530
											21	22.1875	3.06887	UKID17	#6bb530
											33	34.825	6.1108	UKID17	#6bb530
											45	44.875	16.206	UKID17	#6bb530
											57	48.2917	15.7314	UKID17	#6bb530
											68	55.7604	20.7547	UKID17	#6bb530
											80	61.301	19.754	UKID17	#6bb530
											92	64.1996	24.1779	UKID17	#6bb530
											104	65.453	22.2603	UKID17	#6bb530
											116	65.9524	24.7402	UKID17	#6bb530
											10	5.72917	1.00584	UKID109	#7a695f
											21	9.47917	2.24566	UKID109	#7a695f
											33	11.8021	0.972439	UKID109	#7a695f
											45	15.1458	3.61967	UKID109	#7a695f
											57	17.1042	1.69903	UKID109	#7a695f
											68	16.625	1.46842	UKID109	#7a695f
											80	17.0938	1.71021	UKID109	#7a695f
											92	18.0625	1.89056	UKID109	#7a695f
											104	20.9167	3.12528	UKID109	#7a695f
											116	23.3333	3.65718	UKID109	#7a695f
											10	11.6875	3.14928	Edi.1	#b55250
											21	25.5417	5.1554	Edi.1	#b55250
											33	32.0042	2.72183	Edi.1	#b55250
											45	35.875	5.51993	Edi.1	#b55250
											57	40.6896	6.83759	Edi.1	#b55250
											68	46.35	13.6486	Edi.1	#b55250
											80	43.7374	6.83898	Edi.1	#b55250
											92	47.2133	6.46262	Edi.1	#b55250
											104	48.4375	7.6513	Edi.1	#b55250
											116	47.2877	6.62907	Edi.1	#b55250
											10	11.1875	1.70821	Pu2.8	#97e342
											21	20.275	4.92145	Pu2.8	#97e342
											33	24.0771	6.42879	Pu2.8	#97e342
											45	31.6271	7.52359	Pu2.8	#97e342
											57	30.0042	7.03523	Pu2.8	#97e342
											68	32.4286	5.61469	Pu2.8	#97e342
											80	37.625	6.02194	Pu2.8	#97e342
											92	40.9583	6.69382	Pu2.8	#97e342
											104	48.2804	8.80119	Pu2.8	#97e342
											116	57.8833	14.9256	Pu2.8	#97e342
											10	16.125	4.80072	N4	#114f54
											21	32.2292	7.8095	N4	#114f54
											33	49.025	8.64926	N4	#114f54
											45	55.3792	9.95563	N4	#114f54
											57	62.6307	11.6538	N4	#114f54
											68	64.2563	16.3697	N4	#114f54
											80	73.2393	14.573	N4	#114f54
											92	78.9149	28.9474	N4	#114f54
											104	81.4774	20.8672	N4	#114f54
											116	78.8215	21.4763	N4	#114f54
											10	13.125	2.60708	PHW.37	#2332ed
											21	32.9375	6.35997	PHW.37	#2332ed
											33	35.3125	9.73224	PHW.37	#2332ed
											45	50.6979	7.31386	PHW.37	#2332ed
											57	51.3875	8.9142	PHW.37	#2332ed
											68	69.5792	16.6031	PHW.37	#2332ed
											80	73.7051	16.6912	PHW.37	#2332ed
											92	80.6987	23.1659	PHW.37	#2332ed
											104	85.4699	27.4745	PHW.37	#2332ed
											116	89.3616	28.6381	PHW.37	#2332ed
											10	3.25	0.75	ANT11ME1.32	#f17651
											21	4.625	1.25623	ANT11ME1.32	#f17651
											33	7.1875	0.924916	ANT11ME1.32	#f17651
											45	8.53125	1.81223	ANT11ME1.32	#f17651
											57	11.9375	1.98726	ANT11ME1.32	#f17651
											68	11.4792	1.67122	ANT11ME1.32	#f17651
											80	15.2917	3.13831	ANT11ME1.32	#f17651
											92	17.5	2.76699	ANT11ME1.32	#f17651
											104	21.125	8.10382	ANT11ME1.32	#f17651
											116	24.75	8.77852	ANT11ME1.32	#f17651
											10	5.125	2.35518	ANT09A3	#a10242
											21	7.1875	3.89059	ANT09A3	#a10242
											33	9.3125	4.10173	ANT09A3	#a10242
											45	9.625	4.43177	ANT09A3	#a10242
											57	12.4167	7.6308	ANT09A3	#a10242
											68	14.75	9.21785	ANT09A3	#a10242
											80	15.4688	8.891	ANT09A3	#a10242
											92	20.3333	12.857	ANT09A3	#a10242
											104	21.5833	13.7105	ANT09A3	#a10242
											116	24.75	16.7873	ANT09A3	#a10242
											10	3.25	0.433013	ANT12A1	#889cfe
											21	5.8125	1.63339	ANT12A1	#889cfe
											33	8.1875	3.40668	ANT12A1	#889cfe
											45	9.75	5.10514	ANT12A1	#889cfe
											57	10.6875	5.00152	ANT12A1	#889cfe
											68	12.625	6.76965	ANT12A1	#889cfe
											80	14.4812	9.95103	ANT12A1	#889cfe
											92	13.9625	9.9016	ANT12A1	#889cfe
											104	20.3	19.5204	ANT12A1	#889cfe
											116	24.675	26.2434	ANT12A1	#889cfe
											10	6.4375	1.48298	TOU.E.11	#8c2da5
											21	12.1458	2.43839	TOU.E.11	#8c2da5
											33	15.8125	1.631	TOU.E.11	#8c2da5
											45	16.6292	2.97342	TOU.E.11	#8c2da5
											57	20.3042	3.50579	TOU.E.11	#8c2da5
											68	21.1667	1.8847	TOU.E.11	#8c2da5
											80	22.9	4.30973	TOU.E.11	#8c2da5
											92	24.7512	5.10497	TOU.E.11	#8c2da5
											104	24.8018	7.54084	TOU.E.11	#8c2da5
											116	26.6405	7.9405	TOU.E.11	#8c2da5
											10	4.75	1.74105	KBS.Mac.75	#d9cb13
											21	9.1875	4.70829	KBS.Mac.75	#d9cb13
											33	9.83333	4.08588	KBS.Mac.75	#d9cb13
											45	14.3958	8.33903	KBS.Mac.75	#d9cb13
											57	15.4792	7.84892	KBS.Mac.75	#d9cb13
											68	16.5938	9.40552	KBS.Mac.75	#d9cb13
											80	20.0833	11.6127	KBS.Mac.75	#d9cb13
											92	17.6979	9.02155	KBS.Mac.75	#d9cb13
											104	20.0833	11.387	KBS.Mac.75	#d9cb13
											116	21.125	11.728	KBS.Mac.75	#d9cb13
											10	5.625	2.23956	UKSW06.202	#f86589
											21	8.25	3.34477	UKSW06.202	#f86589
											33	12.7292	6.52968	UKSW06.202	#f86589
											45	14.4375	6.66937	UKSW06.202	#f86589
											57	14.7729	7.01475	UKSW06.202	#f86589
											68	17.8125	9.2894	UKSW06.202	#f86589
											80	19.6812	9.74415	UKSW06.202	#f86589
											92	18.8562	9.20306	UKSW06.202	#f86589
											104	20.5562	9.98703	UKSW06.202	#f86589
											116	20.55	10.164	UKSW06.202	#f86589
											10	15	3	Sorbo	#f4d911
											21	15.65	2.37408	Sorbo	#f4d911
											33	20.8938	3.07624	Sorbo	#f4d911
											45	20.6158	3.39003	Sorbo	#f4d911
											57	20.8594	3.45574	Sorbo	#f4d911
											68	23.4603	5.01594	Sorbo	#f4d911
											80	23.5616	3.89835	Sorbo	#f4d911
											92	23.9552	4.59645	Sorbo	#f4d911
											104	24.0045	4.43103	Sorbo	#f4d911
											116	23.9028	4.21973	Sorbo	#f4d911
											10	10.9375	1.97148	Kas.2	#9376dc
											21	18.65	8.83912	Kas.2	#9376dc
											33	20.8188	5.53837	Kas.2	#9376dc
											45	20.7738	6.5922	Kas.2	#9376dc
											57	23.8625	9.54603	Kas.2	#9376dc
											68	27.7946	12.5172	Kas.2	#9376dc
											80	26.6865	11.696	Kas.2	#9376dc
											92	27.9301	12.6714	Kas.2	#9376dc
											104	27.6443	12.4347	Kas.2	#9376dc
											116	27.369	12.0368	Kas.2	#9376dc
											10	4.625	1.84983	Col.0	#36ba6d
											21	9.25	2.86138	Col.0	#36ba6d
											33	12.4167	1.70171	Col.0	#36ba6d
											45	14.6667	3.84735	Col.0	#36ba6d
											57	16.125	2.52797	Col.0	#36ba6d
											68	18.7854	2.95145	Col.0	#36ba6d
											80	22.9375	3.43864	Col.0	#36ba6d
											92	22.8062	4.90218	Col.0	#36ba6d
											104	24.3417	2.27381	Col.0	#36ba6d
											116	26.25	5.50568	Col.0	#36ba6d
											10	16.2292	7.21913	Ge.1	#caef7f
											21	23.5208	12.1146	Ge.1	#caef7f
											33	27.6845	13.8137	Ge.1	#caef7f
											45	28.7232	13.1501	Ge.1	#caef7f
											57	31.9031	16.2658	Ge.1	#caef7f
											68	32.1313	16.1121	Ge.1	#caef7f
											80	31.5139	16.9323	Ge.1	#caef7f
											92	32.964	16.3735	Ge.1	#caef7f
											104	34.9129	16.3117	Ge.1	#caef7f
											116	36.925	17.608	Ge.1	#caef7f
											10	11	1.69558	Ors.2	#2eed9d
											21	17.2708	2.63103	Ors.2	#2eed9d
											33	19.3375	1.0597	Ors.2	#2eed9d
											45	21.7156	1.07766	Ors.2	#2eed9d
											57	21.1969	1.40385	Ors.2	#2eed9d
											68	22.2918	1.84486	Ors.2	#2eed9d
											80	22.6146	1.12399	Ors.2	#2eed9d
											92	23.5629	2.35121	Ors.2	#2eed9d
											104	24.4521	1.9103	Ors.2	#2eed9d
											116	26.8375	3.93277	Ors.2	#2eed9d
											10	10.875	6.88635	Lerik1.6	#ab3787
											21	16.6979	9.50591	Lerik1.6	#ab3787
											33	16.0979	10.3319	Lerik1.6	#ab3787
											45	17.1272	10.5075	Lerik1.6	#ab3787
											57	19.0312	13.5411	Lerik1.6	#ab3787
											68	18.1865	12.0691	Lerik1.6	#ab3787
											80	17.9875	10.4893	Lerik1.6	#ab3787
											92	18.1034	10.8853	Lerik1.6	#ab3787
											104	18.934	12.0833	Lerik1.6	#ab3787
											116	18.4286	11.1434	Lerik1.6	#ab3787
											10	7.41667	2.153	TOU.A1.79	#fff4c7
											21	9.07292	2.91374	TOU.A1.79	#fff4c7
											33	8.94792	1.84922	TOU.A1.79	#fff4c7
											45	9.34375	2.18191	TOU.A1.79	#fff4c7
											57	9.64583	2.42983	TOU.A1.79	#fff4c7
											68	10.6875	2.81389	TOU.A1.79	#fff4c7
											80	10.375	2.63095	TOU.A1.79	#fff4c7
											92	11.25	3.34477	TOU.A1.79	#fff4c7
											104	11	3.08221	TOU.A1.79	#fff4c7
											116	11	3.08221	TOU.A1.79	#fff4c7
											10	9.04167	2.31953	Belm.4.94	#9661b0
											21	14.2292	3.52539	Belm.4.94	#9661b0
											33	18.7917	5.61017	Belm.4.94	#9661b0
											45	21.0437	6.104	Belm.4.94	#9661b0
											57	22.8062	9.11593	Belm.4.94	#9661b0
											68	24.8656	8.45887	Belm.4.94	#9661b0
											80	26.1027	9.99332	Belm.4.94	#9661b0
											92	29.3279	12.6339	Belm.4.94	#9661b0
											104	29.3884	14.8657	Belm.4.94	#9661b0
											116	30.8714	15.5149	Belm.4.94	#9661b0
											10	7.3125	3.60284	KBS.Mac.23	#717b31
											21	10.9208	4.84446	KBS.Mac.23	#717b31
											33	12.0708	5.71927	KBS.Mac.23	#717b31
											45	11.8875	4.65099	KBS.Mac.23	#717b31
											57	12.7125	4.26646	KBS.Mac.23	#717b31
											68	13.125	4.19263	KBS.Mac.23	#717b31
											80	13.1917	3.54022	KBS.Mac.23	#717b31
											92	13.6875	3.72229	KBS.Mac.23	#717b31
											104	13.4812	3.79116	KBS.Mac.23	#717b31
											116	13.5625	3.88255	KBS.Mac.23	#717b31
											10	7.1875	3.75572	TOU.A1.77	#20c6b0
											21	17.6979	10.3847	TOU.A1.77	#20c6b0
											33	20.7917	12.167	TOU.A1.77	#20c6b0
											45	23.1042	14.0101	TOU.A1.77	#20c6b0
											57	26.8319	9.63681	TOU.A1.77	#20c6b0
											68	30.5303	12.9894	TOU.A1.77	#20c6b0
											80	30.3438	12.5204	TOU.A1.77	#20c6b0
											92	33.875	15.0631	TOU.A1.77	#20c6b0
											104	39.429	18.0559	TOU.A1.77	#20c6b0
											116	42.2625	21.0994	TOU.A1.77	#20c6b0
											10	5.0625	1.97148	TOU.A1.75	#d5a8a0
											21	8.78125	3.236	TOU.A1.75	#d5a8a0
											33	12.4062	4.28786	TOU.A1.75	#d5a8a0
											45	12.625	2.30149	TOU.A1.75	#d5a8a0
											57	14.6042	3.60718	TOU.A1.75	#d5a8a0
											68	17.1806	5.38092	TOU.A1.75	#d5a8a0
											80	19.6042	8.26291	TOU.A1.75	#d5a8a0
											92	20.3062	6.96443	TOU.A1.75	#d5a8a0
											104	22.2396	8.90928	TOU.A1.75	#d5a8a0
											116	23.25	11.7487	TOU.A1.75	#d5a8a0
											10	13.1875	5.56601	TOU.G.1	#41bef0
											21	20.2521	5.71274	TOU.G.1	#41bef0
											33	24.2009	5.82056	TOU.G.1	#41bef0
											45	27.9744	10.8754	TOU.G.1	#41bef0
											57	26.2857	8.14458	TOU.G.1	#41bef0
											68	25.9694	6.76206	TOU.G.1	#41bef0
											80	27.3937	8.15077	TOU.G.1	#41bef0
											92	26.8871	8.04077	TOU.G.1	#41bef0
											104	26.9177	8.27159	TOU.G.1	#41bef0
											116	26.7333	8.0636	TOU.G.1	#41bef0
											10	4.04167	1.47373	TOU.H.3	#617d1e
											21	6.4375	3.23736	TOU.H.3	#617d1e
											33	8.99375	2.45015	TOU.H.3	#617d1e
											45	10.9479	2.16213	TOU.H.3	#617d1e
											57	11.375	3.27514	TOU.H.3	#617d1e
											68	12.6	4.01824	TOU.H.3	#617d1e
											80	13.0429	3.94371	TOU.H.3	#617d1e
											92	14.0179	4.54797	TOU.H.3	#617d1e
											104	13.2958	3.78182	TOU.H.3	#617d1e
											116	13.2649	3.688	TOU.H.3	#617d1e
											10	3.125	0.892679	TOU.I.6	#aad03c
											21	4.5625	0.369755	TOU.I.6	#aad03c
											33	5.0625	0.569402	TOU.I.6	#aad03c
											45	6.125	0.800391	TOU.I.6	#aad03c
											57	7.33333	1.36423	TOU.I.6	#aad03c
											68	7.5	1.44818	TOU.I.6	#aad03c
											80	8.1875	2.3477	TOU.I.6	#aad03c
											92	9.5625	2.65974	TOU.I.6	#aad03c
											104	9.75	2.65754	TOU.I.6	#aad03c
											116	11	4.73022	TOU.I.6	#aad03c
											10	6.625	2.38812	LDV.3	#29cad3
											21	10.3375	4.36798	LDV.3	#29cad3
											33	12.5417	5.72686	LDV.3	#29cad3
											45	14.1667	5.89962	LDV.3	#29cad3
											57	16.5417	7.02933	LDV.3	#29cad3
											68	16.4937	6.66569	LDV.3	#29cad3
											80	15.9896	6.33158	LDV.3	#29cad3
											92	18.8271	7.23152	LDV.3	#29cad3
											104	17.375	7.30261	LDV.3	#29cad3
											116	17.5625	7.10716	LDV.3	#29cad3
											10	2.125	0.81968	MOG.40	#037699
											21	5.75	1.91213	MOG.40	#037699
											33	7.125	1.46309	MOG.40	#037699
											45	8.60417	2.40469	MOG.40	#037699
											57	14.375	1.94052	MOG.40	#037699
											68	14.2917	1.41973	MOG.40	#037699
											80	14.1875	2.13692	MOG.40	#037699
											92	15.375	2.69548	MOG.40	#037699
											104	15.7188	3.2958	MOG.40	#037699
											116	16.7917	3.83582	MOG.40	#037699
											10	9.625	3.02851	ALL1.7	#cedbcb
											21	14.9167	3.07417	ALL1.7	#cedbcb
											33	16.4312	2.53187	ALL1.7	#cedbcb
											45	16.9771	3.90482	ALL1.7	#cedbcb
											57	20.775	2.92008	ALL1.7	#cedbcb
											68	21.45	3.51301	ALL1.7	#cedbcb
											80	22.9125	2.08451	ALL1.7	#cedbcb
											92	21.5469	1.922	ALL1.7	#cedbcb
											104	22.5682	1.85251	ALL1.7	#cedbcb
											116	22.9667	1.51767	ALL1.7	#cedbcb
											10	6	4.96655	UKSE06.556	#e71b5c
											21	9.08333	4.28337	UKSE06.556	#e71b5c
											33	9.11667	4.37728	UKSE06.556	#e71b5c
											45	11.1111	4.22423	UKSE06.556	#e71b5c
											57	14.8333	3.42377	UKSE06.556	#e71b5c
											68	17.5833	3.28084	UKSE06.556	#e71b5c
											80	15.9583	2.12214	UKSE06.556	#e71b5c
											92	18.1667	2.95334	UKSE06.556	#e71b5c
											104	19.6944	4.03017	UKSE06.556	#e71b5c
											116	20.4444	4.68515	UKSE06.556	#e71b5c
											10	13.375	2.72431	UKID2	#c8c934
											21	21.8125	4.46296	UKID2	#c8c934
											33	28.9554	6.85707	UKID2	#c8c934
											45	32.5042	7.94614	UKID2	#c8c934
											57	42.1835	21.5448	UKID2	#c8c934
											68	39.5	17.2813	UKID2	#c8c934
											80	45.7842	26.2181	UKID2	#c8c934
											92	44.2571	20.0536	UKID2	#c8c934
											104	48.4767	27.4835	UKID2	#c8c934
											116	48.9653	28.0459	UKID2	#c8c934
											10	7.875	3.91112	UKID9	#c74601
											21	16.9167	9.90896	UKID9	#c74601
											33	22.75	9.11215	UKID9	#c74601
											45	30.4208	14.8933	UKID9	#c74601
											57	30.5656	12.7099	UKID9	#c74601
											68	34.0741	13.6965	UKID9	#c74601
											80	34.7887	14.6736	UKID9	#c74601
											92	38.5577	12.8759	UKID9	#c74601
											104	36.4949	11.8887	UKID9	#c74601
											116	37.2885	10.4454	UKID9	#c74601
											10	8.79167	4.29692	UKID35	#db73ac
											21	11.3125	2.41981	UKID35	#db73ac
											33	16.1896	10.0991	UKID35	#db73ac
											45	19.4896	6.60587	UKID35	#db73ac
											57	24.2104	13.3793	UKID35	#db73ac
											68	24.197	11.2917	UKID35	#db73ac
											80	27.1229	13.8429	UKID35	#db73ac
											92	26.9062	14.5472	UKID35	#db73ac
											104	30.2146	18.6676	UKID35	#db73ac
											116	32.3333	19.502	UKID35	#db73ac
											10	16.625	4.3211	Ksk.2	#86bbe8
											21	28.9583	9.16217	Ksk.2	#86bbe8
											33	36.6458	5.07047	Ksk.2	#86bbe8
											45	36.7792	2.81889	Ksk.2	#86bbe8
											57	42.3854	5.21763	Ksk.2	#86bbe8
											68	44.4782	4.99518	Ksk.2	#86bbe8
											80	49.3225	7.54648	Ksk.2	#86bbe8
											92	51.7254	7.09745	Ksk.2	#86bbe8
											104	49.9795	4.25753	Ksk.2	#86bbe8
											116	50.4823	4.88833	Ksk.2	#86bbe8
											10	1.875	0.216506	UKID53	#b890dc
											21	3.75	0.25	UKID53	#b890dc
											33	3.9375	0.569402	UKID53	#b890dc
											45	5.0625	0.854675	UKID53	#b890dc
											57	7.1875	0.693159	UKID53	#b890dc
											68	7	1.06066	UKID53	#b890dc
											80	8.6875	1.94755	UKID53	#b890dc
											92	10.5833	3.24358	UKID53	#b890dc
											104	11.25	3.78319	UKID53	#b890dc
											116	11.625	3.86288	UKID53	#b890dc
											10	5.625	2.72431	UKID58	#40a456
											21	10.0417	3.95746	UKID58	#40a456
											33	16.0208	6.13396	UKID58	#40a456
											45	17.3229	5.07191	UKID58	#40a456
											57	17.1875	5.79702	UKID58	#40a456
											68	20.4438	5.77279	UKID58	#40a456
											80	21.9458	7.16558	UKID58	#40a456
											92	21.8583	7.2619	UKID58	#40a456
											104	21.1604	6.81895	UKID58	#40a456
											116	21.4875	6.90927	UKID58	#40a456
											10	4.97917	1.14166	Poo.1	#5e621d
											21	9.5625	2.23869	Poo.1	#5e621d
											33	16.5625	4.25138	Poo.1	#5e621d
											45	12.6042	3.72369	Poo.1	#5e621d
											57	18.0417	5.11585	Poo.1	#5e621d
											68	19.5625	6.61054	Poo.1	#5e621d
											80	21.3854	6.07915	Poo.1	#5e621d
											92	22.8417	9.3814	Poo.1	#5e621d
											104	21.3973	6.9623	Poo.1	#5e621d
											116	22.9583	8.57838	Poo.1	#5e621d
											10	2	0	UKID64	#2a5122
											21	4.625	1.1388	UKID64	#2a5122
											33	7.5	2.59206	UKID64	#2a5122
											45	10.0625	4.49435	UKID64	#2a5122
											57	13	7.32291	UKID64	#2a5122
											68	14.25	5.62639	UKID64	#2a5122
											80	15.4688	7.50332	UKID64	#2a5122
											92	15.5521	8.42354	UKID64	#2a5122
											104	14.7812	8.01146	UKID64	#2a5122
											116	15.3542	8.52699	UKID64	#2a5122
											10	9.6875	2.21765	UKID15	#333005
											21	15.2292	1.29954	UKID15	#333005
											33	19.1583	1.66109	UKID15	#333005
											45	23.5312	2.27825	UKID15	#333005
											57	24.7083	4.50478	UKID15	#333005
											68	30.2729	6.03714	UKID15	#333005
											80	31.8167	5.38571	UKID15	#333005
											92	34.9323	12.6459	UKID15	#333005
											104	38.1698	12.7262	UKID15	#333005
											116	40.3	14.3664	UKID15	#333005
											10	12	6.95521	Wis.1	#90a579
											21	17.1562	9.29271	Wis.1	#90a579
											33	24.5437	11.1026	Wis.1	#90a579
											45	31.2417	15.8993	Wis.1	#90a579
											57	33.1187	16.0425	Wis.1	#90a579
											68	39.3613	19.6191	Wis.1	#90a579
											80	35.0958	19.233	Wis.1	#90a579
											92	39.6494	23.0265	Wis.1	#90a579
											104	42.0458	21.92	Wis.1	#90a579
											116	44.3635	24.2035	Wis.1	#90a579
											10	5.875	1.24373	UKID88	#dcb32d
											21	10.5	2.06155	UKID88	#dcb32d
											33	17.8229	6.24711	UKID88	#dcb32d
											45	20.5625	4.16974	UKID88	#dcb32d
											57	19.9167	4.93921	UKID88	#dcb32d
											68	23.7542	4.65184	UKID88	#dcb32d
											80	25.9062	5.33808	UKID88	#dcb32d
											92	25.9375	6.46233	UKID88	#dcb32d
											104	29.5667	4.81023	UKID88	#dcb32d
											116	29.5738	6.05442	UKID88	#dcb32d
											10	29.25	15.0395	T790	#9a10c3
											21	45.9271	15.242	T790	#9a10c3
											33	72.4792	21.9978	T790	#9a10c3
											45	79.2188	28.9006	T790	#9a10c3
											57	92.9223	26.4903	T790	#9a10c3
											68	80.9556	22.129	T790	#9a10c3
											80	93.0035	32.417	T790	#9a10c3
											92	90.5528	37.5757	T790	#9a10c3
											104	92.2359	23.6008	T790	#9a10c3
											116	94.8467	27.3235	T790	#9a10c3
											10	6.47917	0.968918	T860	#36bf33
											21	18.6875	5.94079	T860	#36bf33
											33	28.4167	12.1647	T860	#36bf33
											45	37	12.3655	T860	#36bf33
											57	33.3438	9.42792	T860	#36bf33
											68	41.4729	6.42498	T860	#36bf33
											80	48.7917	14.1442	T860	#36bf33
											92	54.75	18.118	T860	#36bf33
											104	52.5429	15.0435	T860	#36bf33
											116	53.2024	14.8207	T860	#36bf33
											10	29.875	19.437	T890	#8a27e2
											21	43.9792	25.0397	T890	#8a27e2
											33	54.9562	33.194	T890	#8a27e2
											45	68.3048	37.2184	T890	#8a27e2
											57	77.1877	41.4029	T890	#8a27e2
											68	70.507	37.8434	T890	#8a27e2
											80	84.8049	46.6225	T890	#8a27e2
											92	91.4258	49.6243	T890	#8a27e2
											104	93.707	50.6294	T890	#8a27e2
											116	96.4899	51.1185	T890	#8a27e2
											10	5.25	4.19076	T900	#d0b2dd
											21	8.37917	7.47064	T900	#d0b2dd
											33	14.525	15.6627	T900	#d0b2dd
											45	13.1375	13.9551	T900	#d0b2dd
											57	16.5982	14.9485	T900	#d0b2dd
											68	20.1083	20.7268	T900	#d0b2dd
											80	22.1562	20.6521	T900	#d0b2dd
											92	24.7847	19.3378	T900	#d0b2dd
											104	26.9028	18.3515	T900	#d0b2dd
											116	29.525	19.7719	T900	#d0b2dd
											10	16.375	6.64619	T940	#f5e123
											21	26.5	11.1835	T940	#f5e123
											33	34.1875	15.2683	T940	#f5e123
											45	36.55	13.4035	T940	#f5e123
											57	42.7865	18.7308	T940	#f5e123
											68	47.716	23.1473	T940	#f5e123
											80	47.9025	23.0821	T940	#f5e123
											92	51.1894	24.208	T940	#f5e123
											104	52.526	27.5554	T940	#f5e123
											116	54.2778	29.1999	T940	#f5e123
											10	9.6875	3.45224	T950	#e2e27b
											21	18.4917	9.12994	T950	#e2e27b
											33	22.025	13.275	T950	#e2e27b
											45	24.4479	13.2459	T950	#e2e27b
											57	24.9375	12.4152	T950	#e2e27b
											68	26.9566	12.1403	T950	#e2e27b
											80	27.6671	14.938	T950	#e2e27b
											92	26.804	12.7004	T950	#e2e27b
											104	27.5446	14.1173	T950	#e2e27b
											116	28.8681	15.9015	T950	#e2e27b
											10	17.75	9.09327	T980	#f08063
											21	21.7708	11.2471	T980	#f08063
											33	26.2208	13.3412	T980	#f08063
											45	26.9333	14.1234	T980	#f08063
											57	28.9604	12.1825	T980	#f08063
											68	28.2966	10.8821	T980	#f08063
											80	30.5147	9.58475	T980	#f08063
											92	31.603	10.203	T980	#f08063
											104	31.1367	9.96695	T980	#f08063
											116	34.8909	6.50983	T980	#f08063
											10	17.6875	21.6603	T990	#7094a7
											21	31.1875	42.9758	T990	#7094a7
											33	57.1667	85.1212	T990	#7094a7
											45	57.0938	82.8573	T990	#7094a7
											57	63.4438	93.3543	T990	#7094a7
											68	78.2125	119.108	T990	#7094a7
											80	77.0134	115.274	T990	#7094a7
											92	66.2554	96.4125	T990	#7094a7
											104	73.7218	109.662	T990	#7094a7
											116	77.8393	117.124	T990	#7094a7
											10	6.625	3.46686	TAA.03	#8ada5e
											21	8.7125	4.50116	TAA.03	#8ada5e
											33	10.7812	6.29493	TAA.03	#8ada5e
											45	10.7438	5.32712	TAA.03	#8ada5e
											57	13.2917	8.83147	TAA.03	#8ada5e
											68	12.7917	5.98305	TAA.03	#8ada5e
											80	12.6	7.00493	TAA.03	#8ada5e
											92	13.5833	6.29236	TAA.03	#8ada5e
											104	13.3542	7.25153	TAA.03	#8ada5e
											116	13.7321	6.53569	TAA.03	#8ada5e
											10	17.875	5.82425	TDr.1	#d53ad1
											21	22.5896	6.02253	TDr.1	#d53ad1
											33	29.4196	12.5186	TDr.1	#d53ad1
											45	32.7119	11.5124	TDr.1	#d53ad1
											57	33.5214	11.2336	TDr.1	#d53ad1
											68	38.3073	14.2414	TDr.1	#d53ad1
											80	41.3667	18.0325	TDr.1	#d53ad1
											92	41.7411	16.5695	TDr.1	#d53ad1
											104	44.1524	19.3824	TDr.1	#d53ad1
											116	44.7959	19.4602	TDr.1	#d53ad1
											10	22.375	18.9056	TDr.5	#6f077e
											21	24.4375	23.1486	TDr.5	#6f077e
											33	34.55	31.5307	TDr.5	#6f077e
											45	38.7938	37.2916	TDr.5	#6f077e
											57	53.0616	62.165	TDr.5	#6f077e
											68	49.228	56.0828	TDr.5	#6f077e
											80	51.1667	59.3236	TDr.5	#6f077e
											92	50.3274	56.5229	TDr.5	#6f077e
											104	52.1827	59.9817	TDr.5	#6f077e
											116	51.3	58.1904	TDr.5	#6f077e
											10	13.6875	5.49254	TDr.7	#b2f675
											21	23.7812	4.31239	TDr.7	#b2f675
											33	27.3875	6.69406	TDr.7	#b2f675
											45	37.175	11.2348	TDr.7	#b2f675
											57	39.9427	9.49694	TDr.7	#b2f675
											68	43.3211	11.1931	TDr.7	#b2f675
											80	43.3768	13.35	TDr.7	#b2f675
											92	45.6479	13.7205	TDr.7	#b2f675
											104	44.1126	13.315	TDr.7	#b2f675
											116	47.1549	14.7398	TDr.7	#b2f675
											10	1.25	0.433013	TDr.9	#17dc61
											21	1.5	0.5	TDr.9	#17dc61
											33	2.5	1.11803	TDr.9	#17dc61
											45	3.25	1.29904	TDr.9	#17dc61
											57	4.75	2.48747	TDr.9	#17dc61
											68	6.375	4.62838	TDr.9	#17dc61
											80	6.5	3.27872	TDr.9	#17dc61
											92	8.625	4.68208	TDr.9	#17dc61
											104	10.25	7.66078	TDr.9	#17dc61
											116	12.5	7.6974	TDr.9	#17dc61
											10	9.6875	2.94414	TDr.11	#446138
											21	20.1667	15.8984	TDr.11	#446138
											33	26.15	18.2981	TDr.11	#446138
											45	32.7083	28.0336	TDr.11	#446138
											57	38.9446	36.9806	TDr.11	#446138
											68	42.3792	40.0708	TDr.11	#446138
											80	44.2381	41.086	TDr.11	#446138
											92	50.1094	50.6822	TDr.11	#446138
											104	54.0848	53.9096	TDr.11	#446138
											116	57.5	54.6088	TDr.11	#446138
											10	8.375	10.1819	TDr.13	#f209f2
											21	22.4375	32.085	TDr.13	#f209f2
											33	28.5	40.9924	TDr.13	#f209f2
											45	41.9062	63.4981	TDr.13	#f209f2
											57	38.6176	56.9781	TDr.13	#f209f2
											68	35.1198	50.7786	TDr.13	#f209f2
											80	37.2417	53.007	TDr.13	#f209f2
											92	46.9968	70.5758	TDr.13	#f209f2
											104	47.6411	70.5417	TDr.13	#f209f2
											116	46.0179	67.5874	TDr.13	#f209f2
											10	11.875	2.07289	TOM.07	#933c43
											21	23.0354	6.56508	TOM.07	#933c43
											33	21.0354	5.05724	TOM.07	#933c43
											45	24.8375	8.5658	TOM.07	#933c43
											57	25.2832	7.9273	TOM.07	#933c43
											68	25.325	8.19179	TOM.07	#933c43
											80	25.0166	7.43459	TOM.07	#933c43
											92	25.8355	8.0769	TOM.07	#933c43
											104	26.1732	8.7401	TOM.07	#933c43
											116	26.3259	9.17108	TOM.07	#933c43
											10	21.875	19.8128	Eden.2	#ec3da7
											21	27.9271	23.0806	Eden.2	#ec3da7
											33	39.75	28.4819	Eden.2	#ec3da7
											45	44.9844	31.0433	Eden.2	#ec3da7
											57	54.9625	34.5028	Eden.2	#ec3da7
											68	58.3977	37.3427	Eden.2	#ec3da7
											80	63.0773	34.8995	Eden.2	#ec3da7
											92	63.3125	38.0521	Eden.2	#ec3da7
											104	65.4092	37.2288	Eden.2	#ec3da7
											116	70.15	40.0283	Eden.2	#ec3da7
											10	3.9375	1.6238	Spr1.2	#f665a5
											21	5.91667	3.98173	Spr1.2	#f665a5
											33	10.4375	8.51905	Spr1.2	#f665a5
											45	13.8125	11.4283	Spr1.2	#f665a5
											57	17.7188	20.1255	Spr1.2	#f665a5
											68	19.875	19.3597	Spr1.2	#f665a5
											80	20.9375	20.5125	Spr1.2	#f665a5
											92	30	37.7794	Spr1.2	#f665a5
											104	31.4375	37.339	Spr1.2	#f665a5
											116	33	37.3832	Spr1.2	#f665a5
											10	9.79167	3.90579	Ba5.1	#948971
											21	16.4271	5.85742	Ba5.1	#948971
											33	21.6375	9.59991	Ba5.1	#948971
											45	26.7098	13.1647	Ba5.1	#948971
											57	31.3583	13.0021	Ba5.1	#948971
											68	35.8062	25.2525	Ba5.1	#948971
											80	35.9208	21.8979	Ba5.1	#948971
											92	38.6179	25.8625	Ba5.1	#948971
											104	38.8969	26.6766	Ba5.1	#948971
											116	44.0312	35.2316	Ba5.1	#948971
											10	9.625	2.07289	Sr.5	#b749b1
											21	11.2604	3.12589	Sr.5	#b749b1
											33	15.051	6.62649	Sr.5	#b749b1
											45	14.6167	4.59225	Sr.5	#b749b1
											57	15.4375	5.0399	Sr.5	#b749b1
											68	15.6719	4.72348	Sr.5	#b749b1
											80	16.1004	5.01662	Sr.5	#b749b1
											92	15.6729	4.20252	Sr.5	#b749b1
											104	15.9479	4.59481	Sr.5	#b749b1
											116	15.7812	4.43739	Sr.5	#b749b1
											10	11.0625	7.25512	Ull2.13	#b1eaa3
											21	17.2104	9.29071	Ull2.13	#b1eaa3
											33	21.6458	11.0608	Ull2.13	#b1eaa3
											45	22.0167	12.9349	Ull2.13	#b1eaa3
											57	27.2188	16.062	Ull2.13	#b1eaa3
											68	27.1905	15.6127	Ull2.13	#b1eaa3
											80	27.1744	14.2974	Ull2.13	#b1eaa3
											92	31.0244	18.6412	Ull2.13	#b1eaa3
											104	31.526	17.7357	Ull2.13	#b1eaa3
											116	33.3571	19.6701	Ull2.13	#b1eaa3
											10	24.625	17.633	Vinslov0	#347001
											21	33.3125	21.9537	Vinslov0	#347001
											33	55.5667	50.4959	Vinslov0	#347001
											45	50.5778	37.3677	Vinslov0	#347001
											57	67.3179	58.1057	Vinslov0	#347001
											68	74.2116	62.9018	Vinslov0	#347001
											80	71.6885	56.106	Vinslov0	#347001
											92	84.158	76.6293	Vinslov0	#347001
											104	94.2186	83.2357	Vinslov0	#347001
											116	95.8646	82.5666	Vinslov0	#347001
											10	20	4.94975	UKID90	#e9b8bd
											21	43.3458	8.52038	UKID90	#e9b8bd
											33	47.8323	7.82404	UKID90	#e9b8bd
											45	58.6726	5.90982	UKID90	#e9b8bd
											57	86.3155	9.03034	UKID90	#e9b8bd
											68	79.6531	17.3315	UKID90	#e9b8bd
											80	83.558	24.7974	UKID90	#e9b8bd
											92	83.1771	12.9144	UKID90	#e9b8bd
											104	82.3435	15.9047	UKID90	#e9b8bd
											116	86.6838	22.6992	UKID90	#e9b8bd
											10	3	0	UKID93	#3d3ebc
											21	5	0.586302	UKID93	#3d3ebc
											33	5.875	0.910014	UKID93	#3d3ebc
											45	8.4375	2.69476	UKID93	#3d3ebc
											57	9.5625	1.44021	UKID93	#3d3ebc
											68	9.35417	1.16425	UKID93	#3d3ebc
											80	10.5042	3.51812	UKID93	#3d3ebc
											92	11.3542	1.51426	UKID93	#3d3ebc
											104	12.3542	2.85067	UKID93	#3d3ebc
											116	12.75	2.58602	UKID93	#3d3ebc
											10	4.0625	0.670238	Su.1	#457eba
											21	6.5625	1.20384	Su.1	#457eba
											33	8.40625	1.6235	Su.1	#457eba
											45	8.97917	2.32373	Su.1	#457eba
											57	10.5625	1.93952	Su.1	#457eba
											68	15.5312	1.88823	Su.1	#457eba
											80	14.9938	2.99637	Su.1	#457eba
											92	15.525	4.26417	Su.1	#457eba
											104	15.4062	4.04214	Su.1	#457eba
											116	17.3125	4.52554	Su.1	#457eba
											10	5.4375	0.926791	UKID103	#96e116
											21	10.4792	3.85968	UKID103	#96e116
											33	10.1667	2.8192	UKID103	#96e116
											45	12.3438	3.81954	UKID103	#96e116
											57	15.2917	6.97055	UKID103	#96e116
											68	16.25	6.97092	UKID103	#96e116
											80	19.3229	12.1769	UKID103	#96e116
											92	24.7188	19.4226	UKID103	#96e116
											104	29.1354	25.468	UKID103	#96e116
											116	42.125	48.4824	UKID103	#96e116
											10	1.5	0.5	DraIV.6.16	#807f5d
											21	1.875	0.216506	DraIV.6.16	#807f5d
											33	2.25	0.75	DraIV.6.16	#807f5d
											45	3.3125	0.890488	DraIV.6.16	#807f5d
											57	3.1875	0.990186	DraIV.6.16	#807f5d
											68	3.4375	1.39614	DraIV.6.16	#807f5d
											80	3.9375	1.6238	DraIV.6.16	#807f5d
											92	4.875	1.88331	DraIV.6.16	#807f5d
											104	5.875	2.79229	DraIV.6.16	#807f5d
											116	6.25	3.4187	DraIV.6.16	#807f5d
											10	8.14583	2.56131	DraIV.1.14	#c5a21f
											21	11.8229	2.4421	DraIV.1.14	#c5a21f
											33	14.4688	4.8059	DraIV.1.14	#c5a21f
											45	16.0562	4.87213	DraIV.1.14	#c5a21f
											57	19.75	8.15858	DraIV.1.14	#c5a21f
											68	24.4062	12.0375	DraIV.1.14	#c5a21f
											80	23.8062	11.3286	DraIV.1.14	#c5a21f
											92	23.9229	10.4075	DraIV.1.14	#c5a21f
											104	26.9792	9.80825	DraIV.1.14	#c5a21f
											116	28.2333	10.2077	DraIV.1.14	#c5a21f
											10	6.5625	1.6238	ZdrI.2.25	#f44a03
											21	12.625	3.88306	ZdrI.2.25	#f44a03
											33	21.9792	11.9948	ZdrI.2.25	#f44a03
											45	22.5833	11.1396	ZdrI.2.25	#f44a03
											57	39.4167	28.896	ZdrI.2.25	#f44a03
											68	39.5208	29.271	ZdrI.2.25	#f44a03
											80	32.9604	19.8691	ZdrI.2.25	#f44a03
											92	39.0625	25.0564	ZdrI.2.25	#f44a03
											104	46.0833	32.8453	ZdrI.2.25	#f44a03
											116	46.925	31.9463	ZdrI.2.25	#f44a03
											10	4.97917	0.521666	CIBC.4	#6fa2a5
											21	7.22917	1.75335	CIBC.4	#6fa2a5
											33	9.72917	2.32541	CIBC.4	#6fa2a5
											45	11.4375	2.81451	CIBC.4	#6fa2a5
											57	12.1188	2.54125	CIBC.4	#6fa2a5
											68	13.1979	3.4115	CIBC.4	#6fa2a5
											80	12.7854	2.26881	CIBC.4	#6fa2a5
											92	13.9375	2.8125	CIBC.4	#6fa2a5
											104	14.4375	2.78458	CIBC.4	#6fa2a5
											116	15.1875	3.53277	CIBC.4	#6fa2a5
											10	5.6875	0.757772	KNO.11	#45b0e3
											21	6.0625	0.108253	KNO.11	#45b0e3
											33	6.375	0.414578	KNO.11	#45b0e3
											45	6.875	0.544862	KNO.11	#45b0e3
											57	6.875	0.73951	KNO.11	#45b0e3
											68	6.75	0.433013	KNO.11	#45b0e3
											80	7.25	1.08972	KNO.11	#45b0e3
											92	8	2.34521	KNO.11	#45b0e3
											104	8	2.34521	KNO.11	#45b0e3
											116	8	2.34521	KNO.11	#45b0e3
											10	9.1875	6.62706	Alst.1	#c4067e
											21	11.7188	8.00409	Alst.1	#c4067e
											33	15.0417	10.6113	Alst.1	#c4067e
											45	20.65	17.8102	Alst.1	#c4067e
											57	23.1396	22.4243	Alst.1	#c4067e
											68	20.4241	14.9855	Alst.1	#c4067e
											80	25.8167	22.5219	Alst.1	#c4067e
											92	29.7929	27.7743	Alst.1	#c4067e
											104	26.275	21.1742	Alst.1	#c4067e
											116	28.7778	23.4612	Alst.1	#c4067e
											10	5.41667	1.23322	Fr.4	#9a6b0b
											21	8.75	1.25	Fr.4	#9a6b0b
											33	12	1.06066	Fr.4	#9a6b0b
											45	13.4167	2.80995	Fr.4	#9a6b0b
											57	16.1875	3.2566	Fr.4	#9a6b0b
											68	15.3542	2.4455	Fr.4	#9a6b0b
											80	19.4167	4.0039	Fr.4	#9a6b0b
											92	21.5208	5.28005	Fr.4	#9a6b0b
											104	21.7708	4.74099	Fr.4	#9a6b0b
											116	24.8125	9.43957	Fr.4	#9a6b0b
											10	5.125	1.84136	Wc.2	#1dbc0d
											21	6.875	2.38812	Wc.2	#1dbc0d
											33	8.3125	3.78886	Wc.2	#1dbc0d
											45	8.96875	4.0739	Wc.2	#1dbc0d
											57	11.3542	6.09741	Wc.2	#1dbc0d
											68	11.7083	5.80155	Wc.2	#1dbc0d
											80	13.1562	7.46836	Wc.2	#1dbc0d
											92	14.625	8.26419	Wc.2	#1dbc0d
											104	13.5417	7.26877	Wc.2	#1dbc0d
											116	15.875	8.12692	Wc.2	#1dbc0d
											10	2.5	0.5	PHW.14	#91da38
											21	3.125	0.216506	PHW.14	#91da38
											33	3.875	0.544862	PHW.14	#91da38
											45	4.625	0.960143	PHW.14	#91da38
											57	4.5625	0.941657	PHW.14	#91da38
											68	5.125	0.73951	PHW.14	#91da38
											80	4.875	0.892679	PHW.14	#91da38
											92	6.3125	1.77988	PHW.14	#91da38
											104	6.125	1.88331	PHW.14	#91da38
											116	6.125	1.88331	PHW.14	#91da38
											10	4.60417	0.422357	ANT627ME13Y1	#6c72b9
											21	7.60417	2.10437	ANT627ME13Y1	#6c72b9
											33	9.25	1.66771	ANT627ME13Y1	#6c72b9
											45	8.9375	2.1533	ANT627ME13Y1	#6c72b9
											57	10.8542	2.28702	ANT627ME13Y1	#6c72b9
											68	11.3542	1.50736	ANT627ME13Y1	#6c72b9
											80	12.2812	2.93999	ANT627ME13Y1	#6c72b9
											92	13.7083	1.44878	ANT627ME13Y1	#6c72b9
											104	13.8333	1.44338	ANT627ME13Y1	#6c72b9
											116	14.5833	1.58771	ANT627ME13Y1	#6c72b9
											10	10.5	1.41421	ANT11PNA1.4	#053660
											21	13.375	1.98234	ANT11PNA1.4	#053660
											33	15.0667	1.69152	ANT11PNA1.4	#053660
											45	18.3542	1.76519	ANT11PNA1.4	#053660
											57	20.596	1.63434	ANT11PNA1.4	#053660
											68	21.1354	1.41892	ANT11PNA1.4	#053660
											80	22.1667	1.28189	ANT11PNA1.4	#053660
											92	24.8385	4.05797	ANT11PNA1.4	#053660
											104	24.5744	2.97263	ANT11PNA1.4	#053660
											116	26.375	4.44156	ANT11PNA1.4	#053660
											10	6.75417	0.765159	Ws.2	#20aadd
											21	9.58333	2.24768	Ws.2	#20aadd
											33	11.4167	1.89572	Ws.2	#20aadd
											45	17.0625	1.87396	Ws.2	#20aadd
											57	18.5417	3.12333	Ws.2	#20aadd
											68	20.0938	2.07924	Ws.2	#20aadd
											80	22.5625	3.63307	Ws.2	#20aadd
											92	25.65	3.89695	Ws.2	#20aadd
[truncated: 292 more rows]
