# Supplementary material for: Host genome and bacterial taxa shape the Arabidopsis seed microbiome
Source: EMBO Rep. 2025 Nov 28;27(1):122–41. doi: 10.1038/s44319-025-00635-x (PMC12796167; doi:10.1038/s44319-025-00635-x)
Supplement: Supplementary file 5 — Data Set EV3 [file 44319_2025_635_MOESM5_ESM.xlsx]

## Sheet: Title
		Dataset EV3:Related to figure EV4 Correlation and connectivity between the Genus

## Sheet: Correlation
Correlation and connectivity between the Genus
Target	Source	Corr |R|	P value (<=0.05)
Salinisphaera	Mycoplasma	0.83547	4.69795e-59
Delftia	Chryseobacterium	0.818759	4.97629e-55
Delftia	Stenotrophomonas	0.817354	7.31523e-55
Chryseobacterium	Stenotrophomonas	0.793371	1.50866e-49
Salinisphaera	Unclassified_201	0.792724	1.6533e-49
Mycoplasma	Unclassified_201	0.726291	1.04541e-37
Staphylococcus	Unclassified_200	0.651707	5.01167e-28
Ralstonia	Unclassified_200	0.520443	2.63083e-16
Stenotrophomonas	Ralstonia	0.499807	6.15334e-15
Delftia	Ralstonia	0.4756	1.95757e-13
Stenotrophomonas	Unclassified_200	0.427886	9.26294e-11
Delftia	Unclassified_200	0.392371	4.91992e-09
Staphylococcus	Ralstonia	0.384448	1.05406e-08
Paenibacillus	Cohnella	0.352615	2.31671e-07
Chryseobacterium	Ralstonia	0.346149	3.69916e-07
Chryseobacterium	Unclassified_200	0.329978	1.4782e-06
Stenotrophomonas	Staphylococcus	0.312505	6.08011e-06
Brevibacillus	Cohnella	0.308789	7.78409e-06
Paenibacillus	Brevibacillus	0.289023	3.11606e-05
Delftia	Staphylococcus	0.228561	0.00159299
Staphylococcus	Escherichia	0.189679	0.0106672
Brevibacillus	Unclassified_200	0.176509	0.0180794
Chryseobacterium	Staphylococcus	0.165793	0.0252658
Delftia	Brevibacillus	-0.150349	0.0405324
Cohnella	Escherichia	-0.153291	0.0368237
Stenotrophomonas	Cohnella	-0.153869	0.0368206
Chryseobacterium	Salinisphaera	-0.156783	0.0334511
Cohnella	Unclassified_201	-0.157163	0.0334511
Cohnella	Staphylococcus	-0.157903	0.0334511
Salinisphaera	Unclassified_200	-0.160386	0.0310304
Ralstonia	Mycoplasma	-0.167635	0.0239558
Ralstonia	Salinisphaera	-0.16784	0.0239558
Delftia	Salinisphaera	-0.173862	0.0192045
Stenotrophomonas	Mycoplasma	-0.174753	0.0190003
Delftia	Unclassified_201	-0.188074	0.0107937
Unclassified_201	Unclassified_200	-0.188247	0.0107937
Ralstonia	Unclassified_201	-0.194561	0.00866971
Delftia	Cohnella	-0.200893	0.00650976
Chryseobacterium	Unclassified_201	-0.211958	0.0037568
Stenotrophomonas	Salinisphaera	-0.218997	0.00264712
Stenotrophomonas	Unclassified_201	-0.240593	0.000806489
Paenibacillus	Chryseobacterium	-0.290623	2.89534e-05
Paenibacillus	Stenotrophomonas	-0.30014	1.46693e-05
Paenibacillus	Delftia	-0.348697	3.11819e-07
Genus	Degree	Positive link	Negative link
Delftia	10	5	5
Stenotrophomonas	10	5	5
Chryseobacterium	8	5	3
Ralstonia	8	5	3
Unclassified_200	8	6	2
Unclassified_201	8	2	6
Cohnella	7	2	5
Salinisphaera	7	2	5
Staphylococcus	7	6	1
Paenibacillus	5	2	3
Brevibacillus	4	3	1
Mycoplasma	4	2	2
Escherichia	2	1	1
