# Supplementary material for: Host genome and bacterial taxa shape the Arabidopsis seed microbiome
Source: EMBO Rep. 2025 Nov 28;27(1):122–41. doi: 10.1038/s44319-025-00635-x (PMC12796167; doi:10.1038/s44319-025-00635-x)
Supplement: Supplementary file 6 — Data Set EV4 [file 44319_2025_635_MOESM6_ESM.xlsx]

## Sheet: Title
		Dataset EV4:Related to Figure 5 Genome wide association of genus and KEGG Orthologous with Arabidopsis.

## Sheet: GWAS
	CHR	BP	SNP	P	REF	ALT	beta	se.beta	P	Adj-pval	Variant	Effect	Locus	Short_description	Computational_description	Annotation
Cryseobacterium	1	22498119	22498119_1	6.17764e-07	A	T	-0.0703994	0.0134587	6.17764e-07	0.110723	upstream_gene_variant	MODIFIER	AT1G61080	Hydroxyproline-rich glycoprotein family protein	Hydroxyproline-rich glycoprotein family protein; FUNCTIONS IN: molecular_function unknown; INVOLVED IN: biological_process unknown; LOCATED IN: chloroplast; EXPRESSED IN: male gametophyte, flower, pollen tube; EXPRESSED DURING: L mature pollen stage, M germinated pollen stage, 4 anthesis; BEST Arabidopsis thaliana protein match is: unknown protein (TAIR:AT1G11070.1); Has 309070 Blast hits to 1052…	AC=52;AN=278;ANN=T|upstream_gene_variant|MODIFIER|AT1G61080|AT1G61080|transcript|AT1G61080.1|protein_coding||.c-1100T>A|||||1100|,T|downstream_gene_variant|MODIFIER|AT1G61090|AT1G61090|transcript|AT1G61090.1|protein_coding||.c*1412T>A|||||1198|,T|downstream_gene_variant|MODIFIER|AT1G61093|AT1G61093|transcript|AT1G61093.1|protein_coding||.c*3980T>A|||||3766|,T|intergenic_region|MODIFIER|AT1G61080-…
Cryseobacterium	1	22497093	22497093_1	1.80835e-06	T	A	-0.0700942	0.0140496	1.80835e-06	0.133417	upstream_gene_variant	MODIFIER	AT1G61070	low-molecular-weight cysteine-rich 66	low-molecular-weight cysteine-rich 66 (LCR66); INVOLVED IN: defense response; LOCATED IN: endomembrane system; EXPRESSED IN: leaf whorl, sepal, flower, seed; EXPRESSED DURING: petal differentiation and expansion stage, E expanded cotyledon stage; CONTAINS InterPro DOMAIN/s: Gamma thionin (InterPro:IPR008176), Knottin (InterPro:IPR003614), Gamma Purothionin (InterPro:IPR008177); BEST Arabidopsis t…	AC=48;AN=278;ANN=A|upstream_gene_variant|MODIFIER|PDF2.4|AT1G61070|transcript|AT1G61070.1|protein_coding||.c-4623A>T|||||4551|,A|upstream_gene_variant|MODIFIER|AT1G61080|AT1G61080|transcript|AT1G61080.1|protein_coding||.c-74A>T|||||74|,A|downstream_gene_variant|MODIFIER|AT1G61090|AT1G61090|transcript|AT1G61090.1|protein_coding||.c*2438A>T|||||2224|,A|downstream_gene_variant|MODIFIER|AT1G61093|AT1…
Cryseobacterium	3	6617337	6617337_3	2.90105e-08	G	A	-0.100626	0.0170969	2.90105e-08	0.0147757	upstream_gene_variant	MODIFIER	AT3G19130	RNA-binding protein 47B	RNA-binding protein 47B (RBP47B); FUNCTIONS IN: RNA binding; EXPRESSED IN: 23 plant structures; EXPRESSED DURING: 14 growth stages; CONTAINS InterPro DOMAIN/s: RNA recognition motif, RNP-1 (InterPro:IPR000504), Nucleotide-binding, alpha-beta plait (InterPro:IPR012677); BEST Arabidopsis thaliana protein match is: RNA-binding protein 47A (TAIR:AT1G49600.1); Has 37628 Blast hits to 21966 proteins in…	AC=28;AN=278;ANN=A|upstream_gene_variant|MODIFIER|RBP47B|AT3G19130|transcript|AT3G19130.1|protein_coding||.c-3514C>T|||||3293|,A|upstream_gene_variant|MODIFIER|ATL62|AT3G19140|transcript|AT3G19140.1|protein_coding||.c-2002C>T|||||2002|,A|downstream_gene_variant|MODIFIER|IPT8|AT3G19160|transcript|AT3G19160.1|protein_coding||.c*4656C>T|||||4651|,A|intron_variant|MODIFIER|KRP6|AT3G19150|transcript|A…
Cryseobacterium	3	6614038	6614038_3	3.29754e-08	G	T	-0.100397	0.0171353	3.29754e-08	0.0147757	5_prime_UTR_variant	MODIFIER	AT3G19130	RNA-binding protein 47B	RNA-binding protein 47B (RBP47B); FUNCTIONS IN: RNA binding; EXPRESSED IN: 23 plant structures; EXPRESSED DURING: 14 growth stages; CONTAINS InterPro DOMAIN/s: RNA recognition motif, RNP-1 (InterPro:IPR000504), Nucleotide-binding, alpha-beta plait (InterPro:IPR012677); BEST Arabidopsis thaliana protein match is: RNA-binding protein 47A (TAIR:AT1G49600.1); Has 37628 Blast hits to 21966 proteins in…	AC=28;AN=278;ANN=T|5_prime_UTR_variant|MODIFIER|RBP47B|AT3G19130|transcript|AT3G19130.1|protein_coding|1/6|.c-215C>A|||||215|,T|upstream_gene_variant|MODIFIER|AT3G19120|AT3G19120|transcript|AT3G19120.1|protein_coding||.c-3020C>A|||||2979|,T|downstream_gene_variant|MODIFIER|CRK2|AT3G19100|transcript|AT3G19100.1|protein_coding||.c*5058G>T|||||4743|,T|downstream_gene_variant|MODIFIER|ATL62|AT3G19140…
Cryseobacterium	3	18460090	18460090_3	5.97377e-08	C	A	-0.0851204	0.0148426	5.97377e-08	0.0178449	upstream_gene_variant	MODIFIER	AT3G49760	basic leucine-zipper 5	basic leucine-zipper 5 (bZIP5); FUNCTIONS IN: DNA binding, sequence-specific DNA binding transcription factor activity; INVOLVED IN: regulation of transcription, DNA-dependent; LOCATED IN: nucleus; EXPRESSED IN: root stele, pericycle, root, primary root elongation zone, primary root differentiation zone; CONTAINS InterPro DOMAIN/s: Basic-leucine zipper (bZIP) transcription factor (InterPro:IPR004…	AC=38;AN=278;ANN=A|upstream_gene_variant|MODIFIER|AtbZIP5|AT3G49760|transcript|AT3G49760.1|protein_coding||.c-4051G>T|||||3965|,A|upstream_gene_variant|MODIFIER|AT3G49765|AT3G49765|transcript|AT3G49765.1|pseudogene||n.-51C>A|||||51|,A|downstream_gene_variant|MODIFIER|AT3G49770|AT3G49770|transcript|AT3G49770.1|protein_coding||.c*1044G>T|||||800|,A|intergenic_region|MODIFIER|AtbZIP5-AT3G49765|AT3G4…
Cryseobacterium	3	1879144	1879144_3	1.06207e-06	T	C	-0.088085	0.0172388	1.06207e-06	0.130252	3_prime_UTR_variant	MODIFIER	AT3G06200	P-loop containing nucleoside triphosphate hydrolases superfamily protein	P-loop containing nucleoside triphosphate hydrolases superfamily protein; FUNCTIONS IN: guanylate kinase activity; INVOLVED IN: purine nucleotide metabolic process; LOCATED IN: chloroplast; EXPRESSED IN: 22 plant structures; EXPRESSED DURING: 13 growth stages; CONTAINS InterPro DOMAIN/s: Guanylate kinase (InterPro:IPR008144), Guanylate kinase/L-type calcium channel (InterPro:IPR008145), Guanylate…	AC=28;AN=278;ANN=C|3_prime_UTR_variant|MODIFIER|GK3|AT3G06200|transcript|AT3G06200.1|protein_coding|2/2|.c*198T>C|||||618|,C|upstream_gene_variant|MODIFIER|BPM2|AT3G06190|transcript|AT3G06190.1|protein_coding||.c-2569A>G|||||2231|,C|upstream_gene_variant|MODIFIER|AT3G06210|AT3G06210|transcript|AT3G06210.1|protein_coding||.c-949T>C|||||949|,C|upstream_gene_variant|MODIFIER|BPM2|AT3G06190|transcrip…
Cryseobacterium	3	6620074	6620074_3	6.61999e-06	G	T	-0.0727168	0.0155152	6.61999e-06	0.133417	upstream_gene_variant	MODIFIER	AT3G19140	RING/U-box superfamily protein	DAY NEUTRAL FLOWERING (DNF); CONTAINS InterPro DOMAIN/s: Zinc finger, RING-type (InterPro:IPR001841); BEST Arabidopsis thaliana protein match is: Zinc finger, C3HC4 type (RING finger) family protein (TAIR:AT3G14320.1); Has 4985 Blast hits to 4971 proteins in 220 species: Archae - 0; Bacteria - 0; Metazoa - 1264; Fungi - 164; Plants - 3129; Viruses - 3; Other Eukaryotes - 425 (source: NCBI BLink).	AC=38;AN=278;ANN=T|upstream_gene_variant|MODIFIER|ATL62|AT3G19140|transcript|AT3G19140.1|protein_coding||.c-4739C>A|||||4739|,T|upstream_gene_variant|MODIFIER|KRP6|AT3G19150|transcript|AT3G19150.1|protein_coding||.c-2419C>A|||||2378|,T|upstream_gene_variant|MODIFIER|KRP6|AT3G19150|transcript|AT3G19150.2|protein_coding||.c-2419C>A|||||2397|,T|downstream_gene_variant|MODIFIER|IPT8|AT3G19160|transcr…
Cryseobacterium	3	8177632	8177632_3	8.03929e-06	A	C	-0.0812997	0.0175197	8.03929e-06	0.133417	synonymous_variant	LOW	AT3G23020	Tetratricopeptide repeat (TPR)-like superfamily protein	Tetratricopeptide repeat (TPR)-like superfamily protein; FUNCTIONS IN: binding; INVOLVED IN: biological_process unknown; LOCATED IN: chloroplast; EXPRESSED IN: 18 plant structures; EXPRESSED DURING: 13 growth stages; CONTAINS InterPro DOMAIN/s: Pentatricopeptide repeat (InterPro:IPR002885), Tetratricopeptide-like helical (InterPro:IPR011990); BEST Arabidopsis thaliana protein match is: Pentatrico…	AC=28;AN=278;ANN=C|synonymous_variant|LOW|AT3G23020|AT3G23020|transcript|AT3G23020.1|protein_coding|1/1|.c2112T>G|p.Ala704Ala|2112/2529|2112/2529|704/842||,C|downstream_gene_variant|MODIFIER|CIPK7|AT3G23000|transcript|AT3G23000.1|protein_coding||.c*3689A>C|||||3501|,C|downstream_gene_variant|MODIFIER|AtRLP36|AT3G23010|transcript|AT3G23010.1|protein_coding||.c*987A>C|||||987|,C|downstream_gene_var…
Cryseobacterium	3	8177776	8177776_3	8.03929e-06	G	A	-0.0812997	0.0175197	8.03929e-06	0.133417	synonymous_variant	LOW	AT3G23020	Tetratricopeptide repeat (TPR)-like superfamily protein	Tetratricopeptide repeat (TPR)-like superfamily protein; FUNCTIONS IN: binding; INVOLVED IN: biological_process unknown; LOCATED IN: chloroplast; EXPRESSED IN: 18 plant structures; EXPRESSED DURING: 13 growth stages; CONTAINS InterPro DOMAIN/s: Pentatricopeptide repeat (InterPro:IPR002885), Tetratricopeptide-like helical (InterPro:IPR011990); BEST Arabidopsis thaliana protein match is: Pentatrico…	AC=28;AN=278;ANN=A|synonymous_variant|LOW|AT3G23020|AT3G23020|transcript|AT3G23020.1|protein_coding|1/1|.c1968C>T|p.Thr656Thr|1968/2529|1968/2529|656/842||,A|downstream_gene_variant|MODIFIER|CIPK7|AT3G23000|transcript|AT3G23000.1|protein_coding||.c*3833G>A|||||3645|,A|downstream_gene_variant|MODIFIER|AtRLP36|AT3G23010|transcript|AT3G23010.1|protein_coding||.c*1131G>A|||||1131|,A|downstream_gene_v…
Cryseobacterium	3	8177788	8177788_3	8.03929e-06	A	G	-0.0812997	0.0175197	8.03929e-06	0.133417	synonymous_variant	LOW	AT3G23020	Tetratricopeptide repeat (TPR)-like superfamily protein	Tetratricopeptide repeat (TPR)-like superfamily protein; FUNCTIONS IN: binding; INVOLVED IN: biological_process unknown; LOCATED IN: chloroplast; EXPRESSED IN: 18 plant structures; EXPRESSED DURING: 13 growth stages; CONTAINS InterPro DOMAIN/s: Pentatricopeptide repeat (InterPro:IPR002885), Tetratricopeptide-like helical (InterPro:IPR011990); BEST Arabidopsis thaliana protein match is: Pentatrico…	AC=28;AN=278;ANN=G|synonymous_variant|LOW|AT3G23020|AT3G23020|transcript|AT3G23020.1|protein_coding|1/1|.c1956T>C|p.Ile652Ile|1956/2529|1956/2529|652/842||,G|downstream_gene_variant|MODIFIER|CIPK7|AT3G23000|transcript|AT3G23000.1|protein_coding||.c*3845A>G|||||3657|,G|downstream_gene_variant|MODIFIER|AtRLP36|AT3G23010|transcript|AT3G23010.1|protein_coding||.c*1143A>G|||||1143|,G|downstream_gene_v…
Cryseobacterium	3	8177820	8177820_3	8.03929e-06	G	A	-0.0812997	0.0175197	8.03929e-06	0.133417	missense_variant	MODERATE	AT3G23020	Tetratricopeptide repeat (TPR)-like superfamily protein	Tetratricopeptide repeat (TPR)-like superfamily protein; FUNCTIONS IN: binding; INVOLVED IN: biological_process unknown; LOCATED IN: chloroplast; EXPRESSED IN: 18 plant structures; EXPRESSED DURING: 13 growth stages; CONTAINS InterPro DOMAIN/s: Pentatricopeptide repeat (InterPro:IPR002885), Tetratricopeptide-like helical (InterPro:IPR011990); BEST Arabidopsis thaliana protein match is: Pentatrico…	AC=28;AN=278;ANN=A|missense_variant|MODERATE|AT3G23020|AT3G23020|transcript|AT3G23020.1|protein_coding|1/1|.c1924C>T|p.Pro642Ser|1924/2529|1924/2529|642/842||,A|downstream_gene_variant|MODIFIER|CIPK7|AT3G23000|transcript|AT3G23000.1|protein_coding||.c*3877G>A|||||3689|,A|downstream_gene_variant|MODIFIER|AtRLP36|AT3G23010|transcript|AT3G23010.1|protein_coding||.c*1175G>A|||||1175|,A|downstream_gen…
Cryseobacterium	3	8177869	8177869_3	8.03929e-06	A	G	-0.0812997	0.0175197	8.03929e-06	0.133417	synonymous_variant	LOW	AT3G23020	Tetratricopeptide repeat (TPR)-like superfamily protein	Tetratricopeptide repeat (TPR)-like superfamily protein; FUNCTIONS IN: binding; INVOLVED IN: biological_process unknown; LOCATED IN: chloroplast; EXPRESSED IN: 18 plant structures; EXPRESSED DURING: 13 growth stages; CONTAINS InterPro DOMAIN/s: Pentatricopeptide repeat (InterPro:IPR002885), Tetratricopeptide-like helical (InterPro:IPR011990); BEST Arabidopsis thaliana protein match is: Pentatrico…	AC=28;AN=278;ANN=G|synonymous_variant|LOW|AT3G23020|AT3G23020|transcript|AT3G23020.1|protein_coding|1/1|.c1875T>C|p.Asn625Asn|1875/2529|1875/2529|625/842||,G|downstream_gene_variant|MODIFIER|CIPK7|AT3G23000|transcript|AT3G23000.1|protein_coding||.c*3926A>G|||||3738|,G|downstream_gene_variant|MODIFIER|AtRLP36|AT3G23010|transcript|AT3G23010.1|protein_coding||.c*1224A>G|||||1224|,G|downstream_gene_v…
Cryseobacterium	3	8177881	8177881_3	8.03929e-06	T	C	-0.0812997	0.0175197	8.03929e-06	0.133417	synonymous_variant	LOW	AT3G23020	Tetratricopeptide repeat (TPR)-like superfamily protein	Tetratricopeptide repeat (TPR)-like superfamily protein; FUNCTIONS IN: binding; INVOLVED IN: biological_process unknown; LOCATED IN: chloroplast; EXPRESSED IN: 18 plant structures; EXPRESSED DURING: 13 growth stages; CONTAINS InterPro DOMAIN/s: Pentatricopeptide repeat (InterPro:IPR002885), Tetratricopeptide-like helical (InterPro:IPR011990); BEST Arabidopsis thaliana protein match is: Pentatrico…	AC=28;AN=278;ANN=C|synonymous_variant|LOW|AT3G23020|AT3G23020|transcript|AT3G23020.1|protein_coding|1/1|.c1863A>G|p.Ala621Ala|1863/2529|1863/2529|621/842||,C|downstream_gene_variant|MODIFIER|CIPK7|AT3G23000|transcript|AT3G23000.1|protein_coding||.c*3938T>C|||||3750|,C|downstream_gene_variant|MODIFIER|AtRLP36|AT3G23010|transcript|AT3G23010.1|protein_coding||.c*1236T>C|||||1236|,C|downstream_gene_v…
Cryseobacterium	3	8178057	8178057_3	8.03929e-06	A	G	-0.0812997	0.0175197	8.03929e-06	0.133417	synonymous_variant	LOW	AT3G23020	Tetratricopeptide repeat (TPR)-like superfamily protein	Tetratricopeptide repeat (TPR)-like superfamily protein; FUNCTIONS IN: binding; INVOLVED IN: biological_process unknown; LOCATED IN: chloroplast; EXPRESSED IN: 18 plant structures; EXPRESSED DURING: 13 growth stages; CONTAINS InterPro DOMAIN/s: Pentatricopeptide repeat (InterPro:IPR002885), Tetratricopeptide-like helical (InterPro:IPR011990); BEST Arabidopsis thaliana protein match is: Pentatrico…	AC=28;AN=278;ANN=G|synonymous_variant|LOW|AT3G23020|AT3G23020|transcript|AT3G23020.1|protein_coding|1/1|.c1687T>C|p.Leu563Leu|1687/2529|1687/2529|563/842||,G|downstream_gene_variant|MODIFIER|CIPK7|AT3G23000|transcript|AT3G23000.1|protein_coding||.c*4114A>G|||||3926|,G|downstream_gene_variant|MODIFIER|AtRLP36|AT3G23010|transcript|AT3G23010.1|protein_coding||.c*1412A>G|||||1412|,G|downstream_gene_v…
Cryseobacterium	3	8178068	8178068_3	8.03929e-06	C	G	-0.0812997	0.0175197	8.03929e-06	0.133417	missense_variant	MODERATE	AT3G23020	Tetratricopeptide repeat (TPR)-like superfamily protein	Tetratricopeptide repeat (TPR)-like superfamily protein; FUNCTIONS IN: binding; INVOLVED IN: biological_process unknown; LOCATED IN: chloroplast; EXPRESSED IN: 18 plant structures; EXPRESSED DURING: 13 growth stages; CONTAINS InterPro DOMAIN/s: Pentatricopeptide repeat (InterPro:IPR002885), Tetratricopeptide-like helical (InterPro:IPR011990); BEST Arabidopsis thaliana protein match is: Pentatrico…	AC=28;AN=278;ANN=G|missense_variant|MODERATE|AT3G23020|AT3G23020|transcript|AT3G23020.1|protein_coding|1/1|.c1676G>C|p.Gly559Ala|1676/2529|1676/2529|559/842||,G|downstream_gene_variant|MODIFIER|CIPK7|AT3G23000|transcript|AT3G23000.1|protein_coding||.c*4125C>G|||||3937|,G|downstream_gene_variant|MODIFIER|AtRLP36|AT3G23010|transcript|AT3G23010.1|protein_coding||.c*1423C>G|||||1423|,G|downstream_gen…
Cryseobacterium	3	8178139	8178139_3	8.03929e-06	C	T	-0.0812997	0.0175197	8.03929e-06	0.133417	synonymous_variant	LOW	AT3G23020	Tetratricopeptide repeat (TPR)-like superfamily protein	Tetratricopeptide repeat (TPR)-like superfamily protein; FUNCTIONS IN: binding; INVOLVED IN: biological_process unknown; LOCATED IN: chloroplast; EXPRESSED IN: 18 plant structures; EXPRESSED DURING: 13 growth stages; CONTAINS InterPro DOMAIN/s: Pentatricopeptide repeat (InterPro:IPR002885), Tetratricopeptide-like helical (InterPro:IPR011990); BEST Arabidopsis thaliana protein match is: Pentatrico…	AC=28;AN=278;ANN=T|synonymous_variant|LOW|AT3G23020|AT3G23020|transcript|AT3G23020.1|protein_coding|1/1|.c1605G>A|p.Gly535Gly|1605/2529|1605/2529|535/842||,T|downstream_gene_variant|MODIFIER|CIPK7|AT3G23000|transcript|AT3G23000.1|protein_coding||.c*4196C>T|||||4008|,T|downstream_gene_variant|MODIFIER|AtRLP36|AT3G23010|transcript|AT3G23010.1|protein_coding||.c*1494C>T|||||1494|,T|downstream_gene_v…
Cryseobacterium	3	8178172	8178172_3	8.03929e-06	T	C	-0.0812997	0.0175197	8.03929e-06	0.133417	synonymous_variant	LOW	AT3G23020	Tetratricopeptide repeat (TPR)-like superfamily protein	Tetratricopeptide repeat (TPR)-like superfamily protein; FUNCTIONS IN: binding; INVOLVED IN: biological_process unknown; LOCATED IN: chloroplast; EXPRESSED IN: 18 plant structures; EXPRESSED DURING: 13 growth stages; CONTAINS InterPro DOMAIN/s: Pentatricopeptide repeat (InterPro:IPR002885), Tetratricopeptide-like helical (InterPro:IPR011990); BEST Arabidopsis thaliana protein match is: Pentatrico…	AC=28;AN=278;ANN=C|synonymous_variant|LOW|AT3G23020|AT3G23020|transcript|AT3G23020.1|protein_coding|1/1|.c1572A>G|p.Ala524Ala|1572/2529|1572/2529|524/842||,C|downstream_gene_variant|MODIFIER|CIPK7|AT3G23000|transcript|AT3G23000.1|protein_coding||.c*4229T>C|||||4041|,C|downstream_gene_variant|MODIFIER|AtRLP36|AT3G23010|transcript|AT3G23010.1|protein_coding||.c*1527T>C|||||1527|,C|downstream_gene_v…
Cryseobacterium	3	8178217	8178217_3	8.03929e-06	A	G	-0.0812997	0.0175197	8.03929e-06	0.133417	synonymous_variant	LOW	AT3G23020	Tetratricopeptide repeat (TPR)-like superfamily protein	Tetratricopeptide repeat (TPR)-like superfamily protein; FUNCTIONS IN: binding; INVOLVED IN: biological_process unknown; LOCATED IN: chloroplast; EXPRESSED IN: 18 plant structures; EXPRESSED DURING: 13 growth stages; CONTAINS InterPro DOMAIN/s: Pentatricopeptide repeat (InterPro:IPR002885), Tetratricopeptide-like helical (InterPro:IPR011990); BEST Arabidopsis thaliana protein match is: Pentatrico…	AC=28;AN=278;ANN=G|synonymous_variant|LOW|AT3G23020|AT3G23020|transcript|AT3G23020.1|protein_coding|1/1|.c1527T>C|p.Asn509Asn|1527/2529|1527/2529|509/842||,G|downstream_gene_variant|MODIFIER|CIPK7|AT3G23000|transcript|AT3G23000.1|protein_coding||.c*4274A>G|||||4086|,G|downstream_gene_variant|MODIFIER|AtRLP36|AT3G23010|transcript|AT3G23010.1|protein_coding||.c*1572A>G|||||1572|,G|downstream_gene_v…
Cryseobacterium	3	8178304	8178304_3	8.03929e-06	T	C	-0.0812997	0.0175197	8.03929e-06	0.133417	synonymous_variant	LOW	AT3G23020	Tetratricopeptide repeat (TPR)-like superfamily protein	Tetratricopeptide repeat (TPR)-like superfamily protein; FUNCTIONS IN: binding; INVOLVED IN: biological_process unknown; LOCATED IN: chloroplast; EXPRESSED IN: 18 plant structures; EXPRESSED DURING: 13 growth stages; CONTAINS InterPro DOMAIN/s: Pentatricopeptide repeat (InterPro:IPR002885), Tetratricopeptide-like helical (InterPro:IPR011990); BEST Arabidopsis thaliana protein match is: Pentatrico…	AC=28;AN=278;ANN=C|synonymous_variant|LOW|AT3G23020|AT3G23020|transcript|AT3G23020.1|protein_coding|1/1|.c1440A>G|p.Ala480Ala|1440/2529|1440/2529|480/842||,C|downstream_gene_variant|MODIFIER|CIPK7|AT3G23000|transcript|AT3G23000.1|protein_coding||.c*4361T>C|||||4173|,C|downstream_gene_variant|MODIFIER|AtRLP36|AT3G23010|transcript|AT3G23010.1|protein_coding||.c*1659T>C|||||1659|,C|downstream_gene_v…
Cryseobacterium	3	8178402	8178402_3	8.03929e-06	C	T	-0.0812997	0.0175197	8.03929e-06	0.133417	missense_variant	MODERATE	AT3G23020	Tetratricopeptide repeat (TPR)-like superfamily protein	Tetratricopeptide repeat (TPR)-like superfamily protein; FUNCTIONS IN: binding; INVOLVED IN: biological_process unknown; LOCATED IN: chloroplast; EXPRESSED IN: 18 plant structures; EXPRESSED DURING: 13 growth stages; CONTAINS InterPro DOMAIN/s: Pentatricopeptide repeat (InterPro:IPR002885), Tetratricopeptide-like helical (InterPro:IPR011990); BEST Arabidopsis thaliana protein match is: Pentatrico…	AC=28;AN=278;ANN=T|missense_variant|MODERATE|AT3G23020|AT3G23020|transcript|AT3G23020.1|protein_coding|1/1|.c1342G>A|p.Val448Ile|1342/2529|1342/2529|448/842||,T|downstream_gene_variant|MODIFIER|CIPK7|AT3G23000|transcript|AT3G23000.1|protein_coding||.c*4459C>T|||||4271|,T|downstream_gene_variant|MODIFIER|AtRLP36|AT3G23010|transcript|AT3G23010.1|protein_coding||.c*1757C>T|||||1757|,T|downstream_gen…
Cryseobacterium	3	8178439	8178439_3	8.03929e-06	T	A	-0.0812997	0.0175197	8.03929e-06	0.133417	synonymous_variant	LOW	AT3G23020	Tetratricopeptide repeat (TPR)-like superfamily protein	Tetratricopeptide repeat (TPR)-like superfamily protein; FUNCTIONS IN: binding; INVOLVED IN: biological_process unknown; LOCATED IN: chloroplast; EXPRESSED IN: 18 plant structures; EXPRESSED DURING: 13 growth stages; CONTAINS InterPro DOMAIN/s: Pentatricopeptide repeat (InterPro:IPR002885), Tetratricopeptide-like helical (InterPro:IPR011990); BEST Arabidopsis thaliana protein match is: Pentatrico…	AC=28;AN=278;ANN=A|synonymous_variant|LOW|AT3G23020|AT3G23020|transcript|AT3G23020.1|protein_coding|1/1|.c1305A>T|p.Ile435Ile|1305/2529|1305/2529|435/842||,A|downstream_gene_variant|MODIFIER|CIPK7|AT3G23000|transcript|AT3G23000.1|protein_coding||.c*4496T>A|||||4308|,A|downstream_gene_variant|MODIFIER|AtRLP36|AT3G23010|transcript|AT3G23010.1|protein_coding||.c*1794T>A|||||1794|,A|downstream_gene_v…
Cryseobacterium	3	8178453	8178453_3	8.03929e-06	C	T	-0.0812997	0.0175197	8.03929e-06	0.133417	missense_variant	MODERATE	AT3G23020	Tetratricopeptide repeat (TPR)-like superfamily protein	Tetratricopeptide repeat (TPR)-like superfamily protein; FUNCTIONS IN: binding; INVOLVED IN: biological_process unknown; LOCATED IN: chloroplast; EXPRESSED IN: 18 plant structures; EXPRESSED DURING: 13 growth stages; CONTAINS InterPro DOMAIN/s: Pentatricopeptide repeat (InterPro:IPR002885), Tetratricopeptide-like helical (InterPro:IPR011990); BEST Arabidopsis thaliana protein match is: Pentatrico…	AC=28;AN=278;ANN=T|missense_variant|MODERATE|AT3G23020|AT3G23020|transcript|AT3G23020.1|protein_coding|1/1|.c1291G>A|p.Asp431Asn|1291/2529|1291/2529|431/842||,T|downstream_gene_variant|MODIFIER|CIPK7|AT3G23000|transcript|AT3G23000.1|protein_coding||.c*4510C>T|||||4322|,T|downstream_gene_variant|MODIFIER|AtRLP36|AT3G23010|transcript|AT3G23010.1|protein_coding||.c*1808C>T|||||1808|,T|downstream_gen…
Cryseobacterium	3	8178476	8178476_3	8.03929e-06	C	G	-0.0812997	0.0175197	8.03929e-06	0.133417	missense_variant	MODERATE	AT3G23020	Tetratricopeptide repeat (TPR)-like superfamily protein	Tetratricopeptide repeat (TPR)-like superfamily protein; FUNCTIONS IN: binding; INVOLVED IN: biological_process unknown; LOCATED IN: chloroplast; EXPRESSED IN: 18 plant structures; EXPRESSED DURING: 13 growth stages; CONTAINS InterPro DOMAIN/s: Pentatricopeptide repeat (InterPro:IPR002885), Tetratricopeptide-like helical (InterPro:IPR011990); BEST Arabidopsis thaliana protein match is: Pentatrico…	AC=28;AN=278;ANN=G|missense_variant|MODERATE|AT3G23020|AT3G23020|transcript|AT3G23020.1|protein_coding|1/1|.c1268G>C|p.Gly423Ala|1268/2529|1268/2529|423/842||,G|downstream_gene_variant|MODIFIER|CIPK7|AT3G23000|transcript|AT3G23000.1|protein_coding||.c*4533C>G|||||4345|,G|downstream_gene_variant|MODIFIER|AtRLP36|AT3G23010|transcript|AT3G23010.1|protein_coding||.c*1831C>G|||||1831|,G|downstream_gen…
Cryseobacterium	3	8178505	8178505_3	8.03929e-06	C	T	-0.0812997	0.0175197	8.03929e-06	0.133417	synonymous_variant	LOW	AT3G23020	Tetratricopeptide repeat (TPR)-like superfamily protein	Tetratricopeptide repeat (TPR)-like superfamily protein; FUNCTIONS IN: binding; INVOLVED IN: biological_process unknown; LOCATED IN: chloroplast; EXPRESSED IN: 18 plant structures; EXPRESSED DURING: 13 growth stages; CONTAINS InterPro DOMAIN/s: Pentatricopeptide repeat (InterPro:IPR002885), Tetratricopeptide-like helical (InterPro:IPR011990); BEST Arabidopsis thaliana protein match is: Pentatrico…	AC=28;AN=278;ANN=T|synonymous_variant|LOW|AT3G23020|AT3G23020|transcript|AT3G23020.1|protein_coding|1/1|.c1239G>A|p.Ser413Ser|1239/2529|1239/2529|413/842||,T|downstream_gene_variant|MODIFIER|CIPK7|AT3G23000|transcript|AT3G23000.1|protein_coding||.c*4562C>T|||||4374|,T|downstream_gene_variant|MODIFIER|AtRLP36|AT3G23010|transcript|AT3G23010.1|protein_coding||.c*1860C>T|||||1860|,T|downstream_gene_v…
Cryseobacterium	3	8178781	8178781_3	8.03929e-06	A	G	-0.0812997	0.0175197	8.03929e-06	0.133417	synonymous_variant	LOW	AT3G23020	Tetratricopeptide repeat (TPR)-like superfamily protein	Tetratricopeptide repeat (TPR)-like superfamily protein; FUNCTIONS IN: binding; INVOLVED IN: biological_process unknown; LOCATED IN: chloroplast; EXPRESSED IN: 18 plant structures; EXPRESSED DURING: 13 growth stages; CONTAINS InterPro DOMAIN/s: Pentatricopeptide repeat (InterPro:IPR002885), Tetratricopeptide-like helical (InterPro:IPR011990); BEST Arabidopsis thaliana protein match is: Pentatrico…	AC=28;AN=278;ANN=G|synonymous_variant|LOW|AT3G23020|AT3G23020|transcript|AT3G23020.1|protein_coding|1/1|.c963T>C|p.Phe321Phe|963/2529|963/2529|321/842||,G|downstream_gene_variant|MODIFIER|CIPK7|AT3G23000|transcript|AT3G23000.1|protein_coding||.c*4838A>G|||||4650|,G|downstream_gene_variant|MODIFIER|AtRLP36|AT3G23010|transcript|AT3G23010.1|protein_coding||.c*2136A>G|||||2136|,G|downstream_gene_vari…
Cryseobacterium	3	8178796	8178796_3	8.03929e-06	T	C	-0.0812997	0.0175197	8.03929e-06	0.133417	synonymous_variant	LOW	AT3G23020	Tetratricopeptide repeat (TPR)-like superfamily protein	Tetratricopeptide repeat (TPR)-like superfamily protein; FUNCTIONS IN: binding; INVOLVED IN: biological_process unknown; LOCATED IN: chloroplast; EXPRESSED IN: 18 plant structures; EXPRESSED DURING: 13 growth stages; CONTAINS InterPro DOMAIN/s: Pentatricopeptide repeat (InterPro:IPR002885), Tetratricopeptide-like helical (InterPro:IPR011990); BEST Arabidopsis thaliana protein match is: Pentatrico…	AC=28;AN=278;ANN=C|synonymous_variant|LOW|AT3G23020|AT3G23020|transcript|AT3G23020.1|protein_coding|1/1|.c948A>G|p.Glu316Glu|948/2529|948/2529|316/842||,C|downstream_gene_variant|MODIFIER|CIPK7|AT3G23000|transcript|AT3G23000.1|protein_coding||.c*4853T>C|||||4665|,C|downstream_gene_variant|MODIFIER|AtRLP36|AT3G23010|transcript|AT3G23010.1|protein_coding||.c*2151T>C|||||2151|,C|downstream_gene_vari…
Cryseobacterium	3	8178811	8178811_3	8.03929e-06	G	A	-0.0812997	0.0175197	8.03929e-06	0.133417	synonymous_variant	LOW	AT3G23020	Tetratricopeptide repeat (TPR)-like superfamily protein	Tetratricopeptide repeat (TPR)-like superfamily protein; FUNCTIONS IN: binding; INVOLVED IN: biological_process unknown; LOCATED IN: chloroplast; EXPRESSED IN: 18 plant structures; EXPRESSED DURING: 13 growth stages; CONTAINS InterPro DOMAIN/s: Pentatricopeptide repeat (InterPro:IPR002885), Tetratricopeptide-like helical (InterPro:IPR011990); BEST Arabidopsis thaliana protein match is: Pentatrico…	AC=28;AN=278;ANN=A|synonymous_variant|LOW|AT3G23020|AT3G23020|transcript|AT3G23020.1|protein_coding|1/1|.c933C>T|p.Ser311Ser|933/2529|933/2529|311/842||,A|downstream_gene_variant|MODIFIER|CIPK7|AT3G23000|transcript|AT3G23000.1|protein_coding||.c*4868G>A|||||4680|,A|downstream_gene_variant|MODIFIER|AtRLP36|AT3G23010|transcript|AT3G23010.1|protein_coding||.c*2166G>A|||||2166|,A|downstream_gene_vari…
Cryseobacterium	3	8178823	8178823_3	8.03929e-06	C	A	-0.0812997	0.0175197	8.03929e-06	0.133417	synonymous_variant	LOW	AT3G23020	Tetratricopeptide repeat (TPR)-like superfamily protein	Tetratricopeptide repeat (TPR)-like superfamily protein; FUNCTIONS IN: binding; INVOLVED IN: biological_process unknown; LOCATED IN: chloroplast; EXPRESSED IN: 18 plant structures; EXPRESSED DURING: 13 growth stages; CONTAINS InterPro DOMAIN/s: Pentatricopeptide repeat (InterPro:IPR002885), Tetratricopeptide-like helical (InterPro:IPR011990); BEST Arabidopsis thaliana protein match is: Pentatrico…	AC=28;AN=278;ANN=A|synonymous_variant|LOW|AT3G23020|AT3G23020|transcript|AT3G23020.1|protein_coding|1/1|.c921G>T|p.Thr307Thr|921/2529|921/2529|307/842||,A|downstream_gene_variant|MODIFIER|CIPK7|AT3G23000|transcript|AT3G23000.1|protein_coding||.c*4880C>A|||||4692|,A|downstream_gene_variant|MODIFIER|AtRLP36|AT3G23010|transcript|AT3G23010.1|protein_coding||.c*2178C>A|||||2178|,A|downstream_gene_vari…
Cryseobacterium	3	8178910	8178910_3	8.03929e-06	C	T	-0.0812997	0.0175197	8.03929e-06	0.133417	synonymous_variant	LOW	AT3G23020	Tetratricopeptide repeat (TPR)-like superfamily protein	Tetratricopeptide repeat (TPR)-like superfamily protein; FUNCTIONS IN: binding; INVOLVED IN: biological_process unknown; LOCATED IN: chloroplast; EXPRESSED IN: 18 plant structures; EXPRESSED DURING: 13 growth stages; CONTAINS InterPro DOMAIN/s: Pentatricopeptide repeat (InterPro:IPR002885), Tetratricopeptide-like helical (InterPro:IPR011990); BEST Arabidopsis thaliana protein match is: Pentatrico…	AC=28;AN=278;ANN=T|synonymous_variant|LOW|AT3G23020|AT3G23020|transcript|AT3G23020.1|protein_coding|1/1|.c834G>A|p.Glu278Glu|834/2529|834/2529|278/842||,T|downstream_gene_variant|MODIFIER|CIPK7|AT3G23000|transcript|AT3G23000.1|protein_coding||.c*4967C>T|||||4779|,T|downstream_gene_variant|MODIFIER|AtRLP36|AT3G23010|transcript|AT3G23010.1|protein_coding||.c*2265C>T|||||2265|,T|downstream_gene_vari…
Cryseobacterium	3	8179021	8179021_3	8.03929e-06	C	T	-0.0812997	0.0175197	8.03929e-06	0.133417	synonymous_variant	LOW	AT3G23020	Tetratricopeptide repeat (TPR)-like superfamily protein	Tetratricopeptide repeat (TPR)-like superfamily protein; FUNCTIONS IN: binding; INVOLVED IN: biological_process unknown; LOCATED IN: chloroplast; EXPRESSED IN: 18 plant structures; EXPRESSED DURING: 13 growth stages; CONTAINS InterPro DOMAIN/s: Pentatricopeptide repeat (InterPro:IPR002885), Tetratricopeptide-like helical (InterPro:IPR011990); BEST Arabidopsis thaliana protein match is: Pentatrico…	AC=28;AN=278;ANN=T|synonymous_variant|LOW|AT3G23020|AT3G23020|transcript|AT3G23020.1|protein_coding|1/1|.c723G>A|p.Ala241Ala|723/2529|723/2529|241/842||,T|downstream_gene_variant|MODIFIER|CIPK7|AT3G23000|transcript|AT3G23000.1|protein_coding||.c*5078C>T|||||4890|,T|downstream_gene_variant|MODIFIER|AtRLP36|AT3G23010|transcript|AT3G23010.1|protein_coding||.c*2376C>T|||||2376|,T|downstream_gene_vari…
Cryseobacterium	3	8179207	8179207_3	8.03929e-06	A	G	-0.0812997	0.0175197	8.03929e-06	0.133417	synonymous_variant	LOW	AT3G23020	Tetratricopeptide repeat (TPR)-like superfamily protein	Tetratricopeptide repeat (TPR)-like superfamily protein; FUNCTIONS IN: binding; INVOLVED IN: biological_process unknown; LOCATED IN: chloroplast; EXPRESSED IN: 18 plant structures; EXPRESSED DURING: 13 growth stages; CONTAINS InterPro DOMAIN/s: Pentatricopeptide repeat (InterPro:IPR002885), Tetratricopeptide-like helical (InterPro:IPR011990); BEST Arabidopsis thaliana protein match is: Pentatrico…	AC=28;AN=278;ANN=G|synonymous_variant|LOW|AT3G23020|AT3G23020|transcript|AT3G23020.1|protein_coding|1/1|.c537T>C|p.Ser179Ser|537/2529|537/2529|179/842||,G|downstream_gene_variant|MODIFIER|AtRLP36|AT3G23010|transcript|AT3G23010.1|protein_coding||.c*2562A>G|||||2562|,G|downstream_gene_variant|MODIFIER|IAA2|AT3G23030|transcript|AT3G23030.1|protein_coding||.c*1862T>C|||||1561|1|1:.:.1|1:.:.0|0:.:.
Cryseobacterium	3	8179219	8179219_3	8.03929e-06	T	C	-0.0812997	0.0175197	8.03929e-06	0.133417	synonymous_variant	LOW	AT3G23020	Tetratricopeptide repeat (TPR)-like superfamily protein	Tetratricopeptide repeat (TPR)-like superfamily protein; FUNCTIONS IN: binding; INVOLVED IN: biological_process unknown; LOCATED IN: chloroplast; EXPRESSED IN: 18 plant structures; EXPRESSED DURING: 13 growth stages; CONTAINS InterPro DOMAIN/s: Pentatricopeptide repeat (InterPro:IPR002885), Tetratricopeptide-like helical (InterPro:IPR011990); BEST Arabidopsis thaliana protein match is: Pentatrico…	AC=28;AN=278;ANN=C|synonymous_variant|LOW|AT3G23020|AT3G23020|transcript|AT3G23020.1|protein_coding|1/1|.c525A>G|p.Glu175Glu|525/2529|525/2529|175/842||,C|downstream_gene_variant|MODIFIER|AtRLP36|AT3G23010|transcript|AT3G23010.1|protein_coding||.c*2574T>C|||||2574|,C|downstream_gene_variant|MODIFIER|IAA2|AT3G23030|transcript|AT3G23030.1|protein_coding||.c*1850A>G|||||1549|1|1:.:.1|1:.:.0|0:.:.
Cryseobacterium	3	8179225	8179225_3	8.03929e-06	T	A	-0.0812997	0.0175197	8.03929e-06	0.133417	synonymous_variant	LOW	AT3G23020	Tetratricopeptide repeat (TPR)-like superfamily protein	Tetratricopeptide repeat (TPR)-like superfamily protein; FUNCTIONS IN: binding; INVOLVED IN: biological_process unknown; LOCATED IN: chloroplast; EXPRESSED IN: 18 plant structures; EXPRESSED DURING: 13 growth stages; CONTAINS InterPro DOMAIN/s: Pentatricopeptide repeat (InterPro:IPR002885), Tetratricopeptide-like helical (InterPro:IPR011990); BEST Arabidopsis thaliana protein match is: Pentatrico…	AC=28;AN=278;ANN=A|synonymous_variant|LOW|AT3G23020|AT3G23020|transcript|AT3G23020.1|protein_coding|1/1|.c519A>T|p.Ile173Ile|519/2529|519/2529|173/842||,A|downstream_gene_variant|MODIFIER|AtRLP36|AT3G23010|transcript|AT3G23010.1|protein_coding||.c*2580T>A|||||2580|,A|downstream_gene_variant|MODIFIER|IAA2|AT3G23030|transcript|AT3G23030.1|protein_coding||.c*1844A>T|||||1543|1|1:.:.1|1:.:.0|0:.:.
Cryseobacterium	3	8179246	8179246_3	8.03929e-06	A	C	-0.0812997	0.0175197	8.03929e-06	0.133417	missense_variant	MODERATE	AT3G23020	Tetratricopeptide repeat (TPR)-like superfamily protein	Tetratricopeptide repeat (TPR)-like superfamily protein; FUNCTIONS IN: binding; INVOLVED IN: biological_process unknown; LOCATED IN: chloroplast; EXPRESSED IN: 18 plant structures; EXPRESSED DURING: 13 growth stages; CONTAINS InterPro DOMAIN/s: Pentatricopeptide repeat (InterPro:IPR002885), Tetratricopeptide-like helical (InterPro:IPR011990); BEST Arabidopsis thaliana protein match is: Pentatrico…	AC=28;AN=278;ANN=C|missense_variant|MODERATE|AT3G23020|AT3G23020|transcript|AT3G23020.1|protein_coding|1/1|.c498T>G|p.His166Gln|498/2529|498/2529|166/842||,C|downstream_gene_variant|MODIFIER|AtRLP36|AT3G23010|transcript|AT3G23010.1|protein_coding||.c*2601A>C|||||2601|,C|downstream_gene_variant|MODIFIER|IAA2|AT3G23030|transcript|AT3G23030.1|protein_coding||.c*1823T>G|||||1522|1|1:.:.1|1:.:.0|0:.:.
Cryseobacterium	3	8179273	8179273_3	8.03929e-06	T	C	-0.0812997	0.0175197	8.03929e-06	0.133417	synonymous_variant	LOW	AT3G23020	Tetratricopeptide repeat (TPR)-like superfamily protein	Tetratricopeptide repeat (TPR)-like superfamily protein; FUNCTIONS IN: binding; INVOLVED IN: biological_process unknown; LOCATED IN: chloroplast; EXPRESSED IN: 18 plant structures; EXPRESSED DURING: 13 growth stages; CONTAINS InterPro DOMAIN/s: Pentatricopeptide repeat (InterPro:IPR002885), Tetratricopeptide-like helical (InterPro:IPR011990); BEST Arabidopsis thaliana protein match is: Pentatrico…	AC=28;AN=278;ANN=C|synonymous_variant|LOW|AT3G23020|AT3G23020|transcript|AT3G23020.1|protein_coding|1/1|.c471A>G|p.Arg157Arg|471/2529|471/2529|157/842||,C|downstream_gene_variant|MODIFIER|AtRLP36|AT3G23010|transcript|AT3G23010.1|protein_coding||.c*2628T>C|||||2628|,C|downstream_gene_variant|MODIFIER|IAA2|AT3G23030|transcript|AT3G23030.1|protein_coding||.c*1796A>G|||||1495|1|1:.:.1|1:.:.0|0:.:.
Cryseobacterium	3	8179335	8179335_3	8.03929e-06	T	A	-0.0812997	0.0175197	8.03929e-06	0.133417	missense_variant	MODERATE	AT3G23020	Tetratricopeptide repeat (TPR)-like superfamily protein	Tetratricopeptide repeat (TPR)-like superfamily protein; FUNCTIONS IN: binding; INVOLVED IN: biological_process unknown; LOCATED IN: chloroplast; EXPRESSED IN: 18 plant structures; EXPRESSED DURING: 13 growth stages; CONTAINS InterPro DOMAIN/s: Pentatricopeptide repeat (InterPro:IPR002885), Tetratricopeptide-like helical (InterPro:IPR011990); BEST Arabidopsis thaliana protein match is: Pentatrico…	AC=28;AN=278;ANN=A|missense_variant|MODERATE|AT3G23020|AT3G23020|transcript|AT3G23020.1|protein_coding|1/1|.c409A>T|p.Ser137Cys|409/2529|409/2529|137/842||,A|downstream_gene_variant|MODIFIER|AtRLP36|AT3G23010|transcript|AT3G23010.1|protein_coding||.c*2690T>A|||||2690|,A|downstream_gene_variant|MODIFIER|IAA2|AT3G23030|transcript|AT3G23030.1|protein_coding||.c*1734A>T|||||1433|1|1:.:.1|1:.:.0|0:.:.
Cryseobacterium	4	12843806	12843806_4	6.02181e-07	A	G	-0.0675866	0.012907	6.02181e-07	0.110723	missense_variant	MODERATE	AT4G24975	Plant self-incompatibility protein S1 family	Plant self-incompatibility protein S1 family; FUNCTIONS IN: molecular_function unknown; INVOLVED IN: biological_process unknown; LOCATED IN: endomembrane system; CONTAINS InterPro DOMAIN/s: Plant self-incompatibility S1 (InterPro:IPR010264); BEST Arabidopsis thaliana protein match is: Plant self-incompatibility protein S1 family (TAIR:AT4G24974.1); Has 248 Blast hits to 237 proteins in 14 species…	AC=64;AN=278;ANN=G|missense_variant|MODERATE|AT4G24975|AT4G24975|transcript|AT4G24975.1|protein_coding|1/1|.c5A>G|p.Asn2Ser|5/408|5/408|2/135||,G|upstream_gene_variant|MODIFIER|AT4G24977|AT4G24977|transcript|AT4G24977.1|pseudogene||n.-1870A>G|||||1870|,G|downstream_gene_variant|MODIFIER|TPD1|AT4G24972|transcript|AT4G24972.1|protein_coding||.c*4187A>G|||||3983|,G|downstream_gene_variant|MODIFIER|A…
Cryseobacterium	4	12843816	12843816_4	1.1052e-06	A	G	-0.0652298	0.0127883	1.1052e-06	0.130252	synonymous_variant	LOW	AT4G24975	Plant self-incompatibility protein S1 family	Plant self-incompatibility protein S1 family; FUNCTIONS IN: molecular_function unknown; INVOLVED IN: biological_process unknown; LOCATED IN: endomembrane system; CONTAINS InterPro DOMAIN/s: Plant self-incompatibility S1 (InterPro:IPR010264); BEST Arabidopsis thaliana protein match is: Plant self-incompatibility protein S1 family (TAIR:AT4G24974.1); Has 248 Blast hits to 237 proteins in 14 species…	AC=66;AN=278;ANN=G|synonymous_variant|LOW|AT4G24975|AT4G24975|transcript|AT4G24975.1|protein_coding|1/1|.c15A>G|p.Ser5Ser|15/408|15/408|5/135||,G|upstream_gene_variant|MODIFIER|AT4G24977|AT4G24977|transcript|AT4G24977.1|pseudogene||n.-1860A>G|||||1860|,G|downstream_gene_variant|MODIFIER|TPD1|AT4G24972|transcript|AT4G24972.1|protein_coding||.c*4197A>G|||||3993|,G|downstream_gene_variant|MODIFIER|A…
Cryseobacterium	4	12843659	12843659_4	1.30809e-06	C	A	-0.0607656	0.0120027	1.30809e-06	0.130252	upstream_gene_variant	MODIFIER	AT4G24975	Plant self-incompatibility protein S1 family	Plant self-incompatibility protein S1 family; FUNCTIONS IN: molecular_function unknown; INVOLVED IN: biological_process unknown; LOCATED IN: endomembrane system; CONTAINS InterPro DOMAIN/s: Plant self-incompatibility S1 (InterPro:IPR010264); BEST Arabidopsis thaliana protein match is: Plant self-incompatibility protein S1 family (TAIR:AT4G24974.1); Has 248 Blast hits to 237 proteins in 14 species…	AC=78;AN=278;ANN=A|upstream_gene_variant|MODIFIER|AT4G24975|AT4G24975|transcript|AT4G24975.1|protein_coding||.c-143C>A|||||143|,A|upstream_gene_variant|MODIFIER|AT4G24977|AT4G24977|transcript|AT4G24977.1|pseudogene||n.-2017C>A|||||2017|,A|downstream_gene_variant|MODIFIER|TPD1|AT4G24972|transcript|AT4G24972.1|protein_coding||.c*4040C>A|||||3836|,A|downstream_gene_variant|MODIFIER|AT4G24973|AT4G249…
Cryseobacterium	4	12843791	12843791_4	3.27799e-06	A	T	-0.0641254	0.0132163	3.27799e-06	0.133417	upstream_gene_variant	MODIFIER	AT4G24975	Plant self-incompatibility protein S1 family	Plant self-incompatibility protein S1 family; FUNCTIONS IN: molecular_function unknown; INVOLVED IN: biological_process unknown; LOCATED IN: endomembrane system; CONTAINS InterPro DOMAIN/s: Plant self-incompatibility S1 (InterPro:IPR010264); BEST Arabidopsis thaliana protein match is: Plant self-incompatibility protein S1 family (TAIR:AT4G24974.1); Has 248 Blast hits to 237 proteins in 14 species…	AC=62;AN=278;ANN=T|upstream_gene_variant|MODIFIER|AT4G24975|AT4G24975|transcript|AT4G24975.1|protein_coding||.c-11A>T|||||11|,T|upstream_gene_variant|MODIFIER|AT4G24977|AT4G24977|transcript|AT4G24977.1|pseudogene||n.-1885A>T|||||1885|,T|downstream_gene_variant|MODIFIER|TPD1|AT4G24972|transcript|AT4G24972.1|protein_coding||.c*4172A>T|||||3968|,T|downstream_gene_variant|MODIFIER|AT4G24973|AT4G24973…
Cryseobacterium	4	12843794	12843794_4	3.27799e-06	A	T	-0.0641254	0.0132163	3.27799e-06	0.133417	upstream_gene_variant	MODIFIER	AT4G24975	Plant self-incompatibility protein S1 family	Plant self-incompatibility protein S1 family; FUNCTIONS IN: molecular_function unknown; INVOLVED IN: biological_process unknown; LOCATED IN: endomembrane system; CONTAINS InterPro DOMAIN/s: Plant self-incompatibility S1 (InterPro:IPR010264); BEST Arabidopsis thaliana protein match is: Plant self-incompatibility protein S1 family (TAIR:AT4G24974.1); Has 248 Blast hits to 237 proteins in 14 species…	AC=62;AN=278;ANN=T|upstream_gene_variant|MODIFIER|AT4G24975|AT4G24975|transcript|AT4G24975.1|protein_coding||.c-8A>T|||||8|,T|upstream_gene_variant|MODIFIER|AT4G24977|AT4G24977|transcript|AT4G24977.1|pseudogene||n.-1882A>T|||||1882|,T|downstream_gene_variant|MODIFIER|TPD1|AT4G24972|transcript|AT4G24972.1|protein_coding||.c*4175A>T|||||3971|,T|downstream_gene_variant|MODIFIER|AT4G24973|AT4G24973|t…
Cryseobacterium	4	12843796	12843796_4	3.27799e-06	A	T	-0.0641254	0.0132163	3.27799e-06	0.133417	upstream_gene_variant	MODIFIER	AT4G24975	Plant self-incompatibility protein S1 family	Plant self-incompatibility protein S1 family; FUNCTIONS IN: molecular_function unknown; INVOLVED IN: biological_process unknown; LOCATED IN: endomembrane system; CONTAINS InterPro DOMAIN/s: Plant self-incompatibility S1 (InterPro:IPR010264); BEST Arabidopsis thaliana protein match is: Plant self-incompatibility protein S1 family (TAIR:AT4G24974.1); Has 248 Blast hits to 237 proteins in 14 species…	AC=62;AN=278;ANN=T|upstream_gene_variant|MODIFIER|AT4G24975|AT4G24975|transcript|AT4G24975.1|protein_coding||.c-6A>T|||||6|,T|upstream_gene_variant|MODIFIER|AT4G24977|AT4G24977|transcript|AT4G24977.1|pseudogene||n.-1880A>T|||||1880|,T|downstream_gene_variant|MODIFIER|TPD1|AT4G24972|transcript|AT4G24972.1|protein_coding||.c*4177A>T|||||3973|,T|downstream_gene_variant|MODIFIER|AT4G24973|AT4G24973|t…
Cryseobacterium	4	12843799	12843799_4	3.27799e-06	G	A	-0.0641254	0.0132163	3.27799e-06	0.133417	upstream_gene_variant	MODIFIER	AT4G24975	Plant self-incompatibility protein S1 family	Plant self-incompatibility protein S1 family; FUNCTIONS IN: molecular_function unknown; INVOLVED IN: biological_process unknown; LOCATED IN: endomembrane system; CONTAINS InterPro DOMAIN/s: Plant self-incompatibility S1 (InterPro:IPR010264); BEST Arabidopsis thaliana protein match is: Plant self-incompatibility protein S1 family (TAIR:AT4G24974.1); Has 248 Blast hits to 237 proteins in 14 species…	AC=62;AN=278;ANN=A|upstream_gene_variant|MODIFIER|AT4G24975|AT4G24975|transcript|AT4G24975.1|protein_coding||.c-3G>A|||||3|,A|upstream_gene_variant|MODIFIER|AT4G24977|AT4G24977|transcript|AT4G24977.1|pseudogene||n.-1877G>A|||||1877|,A|downstream_gene_variant|MODIFIER|TPD1|AT4G24972|transcript|AT4G24972.1|protein_coding||.c*4180G>A|||||3976|,A|downstream_gene_variant|MODIFIER|AT4G24973|AT4G24973|t…
Cryseobacterium	4	12843819	12843819_4	3.27799e-06	G	A	-0.0641254	0.0132163	3.27799e-06	0.133417	synonymous_variant	LOW	AT4G24975	Plant self-incompatibility protein S1 family	Plant self-incompatibility protein S1 family; FUNCTIONS IN: molecular_function unknown; INVOLVED IN: biological_process unknown; LOCATED IN: endomembrane system; CONTAINS InterPro DOMAIN/s: Plant self-incompatibility S1 (InterPro:IPR010264); BEST Arabidopsis thaliana protein match is: Plant self-incompatibility protein S1 family (TAIR:AT4G24974.1); Has 248 Blast hits to 237 proteins in 14 species…	AC=62;AN=278;ANN=A|synonymous_variant|LOW|AT4G24975|AT4G24975|transcript|AT4G24975.1|protein_coding|1/1|.c18G>A|p.Ala6Ala|18/408|18/408|6/135||,A|upstream_gene_variant|MODIFIER|AT4G24977|AT4G24977|transcript|AT4G24977.1|pseudogene||n.-1857G>A|||||1857|,A|downstream_gene_variant|MODIFIER|TPD1|AT4G24972|transcript|AT4G24972.1|protein_coding||.c*4200G>A|||||3996|,A|downstream_gene_variant|MODIFIER|A…
Cryseobacterium	4	2288088	2288088_4	5.72196e-06	A	G	-0.0789633	0.0167247	5.72196e-06	0.133417	upstream_gene_variant	MODIFIER	AT4G04570	Plant self-incompatibility protein S1 family	Plant self-incompatibility protein S1 family; FUNCTIONS IN: molecular_function unknown; INVOLVED IN: biological_process unknown; LOCATED IN: endomembrane system; CONTAINS InterPro DOMAIN/s: Plant self-incompatibility S1 (InterPro:IPR010264); BEST Arabidopsis thaliana protein match is: Plant self-incompatibility protein S1 family (TAIR:AT4G24974.1); Has 248 Blast hits to 237 proteins in 14 species…	AC=32;AN=278;ANN=G|upstream_gene_variant|MODIFIER|CRK40|AT4G04570|transcript|AT4G04570.1|protein_coding||.c-1957A>G|||||1871|,G|upstream_gene_variant|MODIFIER|CRK40|AT4G04570|transcript|AT4G04570.2|protein_coding||.c-1957A>G|||||1871|,G|non_coding_transcript_exon_variant|MODIFIER|AT4G04560|AT4G04560|transcript|AT4G04560.1|pseudogene|1/1|n.299T>C||||||0|0:.:.0|0:.:.0|0:.:.0|0:.:.
Cryseobacterium	4	12843546	12843546_4	7.77079e-06	C	G	-0.0612437	0.0131746	7.77079e-06	0.133417	upstream_gene_variant	MODIFIER	AT4G24975	Plant self-incompatibility protein S1 family	Plant self-incompatibility protein S1 family; FUNCTIONS IN: molecular_function unknown; INVOLVED IN: biological_process unknown; LOCATED IN: endomembrane system; CONTAINS InterPro DOMAIN/s: Plant self-incompatibility S1 (InterPro:IPR010264); BEST Arabidopsis thaliana protein match is: Plant self-incompatibility protein S1 family (TAIR:AT4G24974.1); Has 248 Blast hits to 237 proteins in 14 species…	AC=64;AN=278;ANN=G|upstream_gene_variant|MODIFIER|AT4G24975|AT4G24975|transcript|AT4G24975.1|protein_coding||.c-256C>G|||||256|,G|upstream_gene_variant|MODIFIER|AT4G24977|AT4G24977|transcript|AT4G24977.1|pseudogene||n.-2130C>G|||||2130|,G|downstream_gene_variant|MODIFIER|TPD1|AT4G24972|transcript|AT4G24972.1|protein_coding||.c*3927C>G|||||3723|,G|downstream_gene_variant|MODIFIER|AT4G24973|AT4G249…
Cryseobacterium	4	12843710	12843710_4	7.77079e-06	C	G	-0.0612437	0.0131746	7.77079e-06	0.133417	upstream_gene_variant	MODIFIER	AT4G24975	Plant self-incompatibility protein S1 family	Plant self-incompatibility protein S1 family; FUNCTIONS IN: molecular_function unknown; INVOLVED IN: biological_process unknown; LOCATED IN: endomembrane system; CONTAINS InterPro DOMAIN/s: Plant self-incompatibility S1 (InterPro:IPR010264); BEST Arabidopsis thaliana protein match is: Plant self-incompatibility protein S1 family (TAIR:AT4G24974.1); Has 248 Blast hits to 237 proteins in 14 species…	AC=64;AN=278;ANN=G|upstream_gene_variant|MODIFIER|AT4G24975|AT4G24975|transcript|AT4G24975.1|protein_coding||.c-92C>G|||||92|,G|upstream_gene_variant|MODIFIER|AT4G24977|AT4G24977|transcript|AT4G24977.1|pseudogene||n.-1966C>G|||||1966|,G|downstream_gene_variant|MODIFIER|TPD1|AT4G24972|transcript|AT4G24972.1|protein_coding||.c*4091C>G|||||3887|,G|downstream_gene_variant|MODIFIER|AT4G24973|AT4G24973…
Cryseobacterium	5	16865587	16865587_5	1.25961e-06	A	G	-0.0880853	0.0173697	1.25961e-06	0.130252	upstream_gene_variant	MODIFIER	AT5G42210	Major facilitator superfamily protein	Major facilitator superfamily protein; FUNCTIONS IN: molecular_function unknown; INVOLVED IN: transmembrane transport; LOCATED IN: endomembrane system; CONTAINS InterPro DOMAIN/s: Major facilitator superfamily MFS-1 (InterPro:IPR011701), Major facilitator superfamily, general substrate transporter (InterPro:IPR016196); BEST Arabidopsis thaliana protein match is: Major facilitator superfamily prot…	AC=28;AN=278;ANN=G|upstream_gene_variant|MODIFIER|AT5G42210|AT5G42210|transcript|AT5G42210.1|protein_coding||.c-2278A>G|||||453|,G|downstream_gene_variant|MODIFIER|ATL23|AT5G42200|transcript|AT5G42200.1|protein_coding||.c*4573A>G|||||4355|,G|downstream_gene_variant|MODIFIER|AT5G42203|AT5G42203|transcript|AT5G42203.1|protein_coding||.c*2372A>G|||||2372|,G|intergenic_region|MODIFIER|AT5G42203-AT5G4…
Cryseobacterium	5	20891164	20891164_5	2.76541e-06	A	C	-0.0858234	0.0175457	2.76541e-06	0.133417	5_prime_UTR_variant	MODIFIER	AT5G51440	HSP20-like chaperones superfamily protein	HSP20-like chaperones superfamily protein; CONTAINS InterPro DOMAIN/s: Heat shock protein Hsp20 (InterPro:IPR002068), HSP20-like chaperone (InterPro:IPR008978); BEST Arabidopsis thaliana protein match is: mitochondrion-localized small heat shock protein 23.6 (TAIR:AT4G25200.1); Has 3995 Blast hits to 3995 proteins in 1037 species: Archae - 138; Bacteria - 2214; Metazoa - 5; Fungi - 114; Plants - …	AC=28;AN=278;ANN=C|5_prime_UTR_variant|MODIFIER|HSP23.5|AT5G51440|transcript|AT5G51440.1|protein_coding|1/2|.c-78A>C|||||78|,C|upstream_gene_variant|MODIFIER|AT5G51420|AT5G51420|transcript|AT5G51420.1|protein_coding||.c-4438T>G|||||4438|,C|upstream_gene_variant|MODIFIER|EYE|AT5G51430|transcript|AT5G51430.1|protein_coding||.c-369T>G|||||257|,C|upstream_gene_variant|MODIFIER|RIN3|AT5G51450|transcri…
Cryseobacterium	5	16894448	16894448_5	7.31737e-06	T	C	-0.0818837	0.0175605	7.31737e-06	0.133417	upstream_gene_variant	MODIFIER	AT5G42242	low-molecular-weight cysteine-rich 57	low-molecular-weight cysteine-rich 57 (LCR57); LOCATED IN: endomembrane system; BEST Arabidopsis thaliana protein match is: low-molecular-weight cysteine-rich 58 (TAIR:AT5G38317.1); Has 45 Blast hits to 45 proteins in 11 species: Archae - 0; Bacteria - 0; Metazoa - 7; Fungi - 0; Plants - 36; Viruses - 0; Other Eukaryotes - 2 (source: NCBI BLink).	AC=28;AN=278;ANN=C|upstream_gene_variant|MODIFIER|LCR57|AT5G42242|transcript|AT5G42242.1|protein_coding||.c-2539A>G|||||2539|,C|upstream_gene_variant|MODIFIER|BGLU12|AT5G42260|transcript|AT5G42260.1|protein_coding||.c-4264T>C|||||4264|,C|downstream_gene_variant|MODIFIER|SCPL42|AT5G42240|transcript|AT5G42240.1|protein_coding||.c*3517T>C|||||3256|,C|intron_variant|MODIFIER|AT5G42250|AT5G42250|trans…
Cryseobacterium	5	8066341	8066341_5	7.6364e-06	A	C	-0.075304	0.0161847	7.6364e-06	0.133417	upstream_gene_variant	MODIFIER	AT5G23900	Ribosomal protein L13e family protein	Ribosomal protein L13e family protein; FUNCTIONS IN: structural constituent of ribosome; INVOLVED IN: translation, ribosome biogenesis; LOCATED IN: cytosolic ribosome, ribosome, cytosolic large ribosomal subunit, membrane; EXPRESSED IN: 24 plant structures; EXPRESSED DURING: 13 growth stages; CONTAINS InterPro DOMAIN/s: Ribosomal protein L13e, conserved site (InterPro:IPR018256), Ribosomal protei…	AC=34;AN=278;ANN=C|upstream_gene_variant|MODIFIER|RPL13D|AT5G23900|transcript|AT5G23900.1|protein_coding||.c-1260T>G|||||818|,C|upstream_gene_variant|MODIFIER|AT5G23903|AT5G23903|transcript|AT5G23903.1|protein_coding||.c-78A>C|||||78|,C|upstream_gene_variant|MODIFIER|AT5G23910|AT5G23910|transcript|AT5G23910.1|protein_coding||.c-2111A>C|||||2111|,C|downstream_gene_variant|MODIFIER|AT5G23890|AT5G23…
Cryseobacterium	5	8066347	8066347_5	7.6364e-06	A	G	-0.075304	0.0161847	7.6364e-06	0.133417	upstream_gene_variant	MODIFIER	AT5G23900	Ribosomal protein L13e family protein	Ribosomal protein L13e family protein; FUNCTIONS IN: structural constituent of ribosome; INVOLVED IN: translation, ribosome biogenesis; LOCATED IN: cytosolic ribosome, ribosome, cytosolic large ribosomal subunit, membrane; EXPRESSED IN: 24 plant structures; EXPRESSED DURING: 13 growth stages; CONTAINS InterPro DOMAIN/s: Ribosomal protein L13e, conserved site (InterPro:IPR018256), Ribosomal protei…	AC=34;AN=278;ANN=G|upstream_gene_variant|MODIFIER|RPL13D|AT5G23900|transcript|AT5G23900.1|protein_coding||.c-1266T>C|||||824|,G|upstream_gene_variant|MODIFIER|AT5G23903|AT5G23903|transcript|AT5G23903.1|protein_coding||.c-72A>G|||||72|,G|upstream_gene_variant|MODIFIER|AT5G23910|AT5G23910|transcript|AT5G23910.1|protein_coding||.c-2105A>G|||||2105|,G|downstream_gene_variant|MODIFIER|AT5G23890|AT5G23…
Cryseobacterium	5	8066501	8066501_5	7.6364e-06	C	A	-0.075304	0.0161847	7.6364e-06	0.133417	upstream_gene_variant	MODIFIER	AT5G23900	Ribosomal protein L13e family protein	Ribosomal protein L13e family protein; FUNCTIONS IN: structural constituent of ribosome; INVOLVED IN: translation, ribosome biogenesis; LOCATED IN: cytosolic ribosome, ribosome, cytosolic large ribosomal subunit, membrane; EXPRESSED IN: 24 plant structures; EXPRESSED DURING: 13 growth stages; CONTAINS InterPro DOMAIN/s: Ribosomal protein L13e, conserved site (InterPro:IPR018256), Ribosomal protei…	AC=34;AN=278;ANN=A|upstream_gene_variant|MODIFIER|RPL13D|AT5G23900|transcript|AT5G23900.1|protein_coding||.c-1420G>T|||||978|,A|upstream_gene_variant|MODIFIER|AT5G23910|AT5G23910|transcript|AT5G23910.1|protein_coding||.c-1951C>A|||||1951|,A|downstream_gene_variant|MODIFIER|AT5G23890|AT5G23890|transcript|AT5G23890.1|protein_coding||.c*3496C>A|||||3300|,A|downstream_gene_variant|MODIFIER|AT5G23908|…
Cryseobacterium	5	8066516	8066516_5	7.6364e-06	C	T	-0.075304	0.0161847	7.6364e-06	0.133417	upstream_gene_variant	MODIFIER	AT5G23900	Ribosomal protein L13e family protein	Ribosomal protein L13e family protein; FUNCTIONS IN: structural constituent of ribosome; INVOLVED IN: translation, ribosome biogenesis; LOCATED IN: cytosolic ribosome, ribosome, cytosolic large ribosomal subunit, membrane; EXPRESSED IN: 24 plant structures; EXPRESSED DURING: 13 growth stages; CONTAINS InterPro DOMAIN/s: Ribosomal protein L13e, conserved site (InterPro:IPR018256), Ribosomal protei…	AC=34;AN=278;ANN=T|upstream_gene_variant|MODIFIER|RPL13D|AT5G23900|transcript|AT5G23900.1|protein_coding||.c-1435G>A|||||993|,T|upstream_gene_variant|MODIFIER|AT5G23910|AT5G23910|transcript|AT5G23910.1|protein_coding||.c-1936C>T|||||1936|,T|downstream_gene_variant|MODIFIER|AT5G23890|AT5G23890|transcript|AT5G23890.1|protein_coding||.c*3511C>T|||||3315|,T|downstream_gene_variant|MODIFIER|AT5G23908|…
Delftia	2	11308191	11308191_2	4.56249e-06	A	T	-0.0544036	0.011394	4.56249e-06	0.272583	upstream_gene_variant	MODIFIER	AT2G26580	plant-specific transcription factor YABBY family protein	YABBY5 (YAB5); CONTAINS InterPro DOMAIN/s: High mobility group, superfamily (InterPro:IPR009071), YABBY protein (InterPro:IPR006780); BEST Arabidopsis thaliana protein match is: Plant-specific transcription factor YABBY family protein (TAIR:AT1G08465.1); Has 458 Blast hits to 449 proteins in 126 species: Archae - 0; Bacteria - 0; Metazoa - 0; Fungi - 4; Plants - 444; Viruses - 0; Other Eukaryotes…	AC=38;AN=278;ANN=T|upstream_gene_variant|MODIFIER|YAB5|AT2G26580|transcript|AT2G26580.1|protein_coding||c.-1452T>A|||||1341|,T|upstream_gene_variant|MODIFIER|YAB5|AT2G26580|transcript|AT2G26580.2|protein_coding||c.-1452T>A|||||1238|,T|downstream_gene_variant|MODIFIER|RPN13|AT2G26590|transcript|AT2G26590.1|protein_coding||c.*2991T>A|||||2813|,T|downstream_gene_variant|MODIFIER|RPN13|AT2G26590|tran…
Delftia	3	10393575	10393575_3	2.11561e-06	G	A	-0.055715	0.0112485	2.11561e-06	0.150213	upstream_gene_variant	MODIFIER	AT3G27968	unknown	unknown protein; Has 30201 Blast hits to 17322 proteins in 780 species: Archae - 12; Bacteria - 1396; Metazoa - 17338; Fungi - 3422; Plants - 5037; Viruses - 0; Other Eukaryotes - 2996 (source: NCBI BLink).	AC=242;AN=278;ANN=A|upstream_gene_variant|MODIFIER|AT3G27968|AT3G27968|transcript|AT3G27968.1|protein_coding||c.-4690C>T|||||4690|,A|upstream_gene_variant|MODIFIER|PME30|AT3G27980|transcript|AT3G27980.1|protein_coding||c.-329G>A|||||329|,A|downstream_gene_variant|MODIFIER|AT3G27970|AT3G27970|transcript|AT3G27970.1|protein_coding||c.*2031G>A|||||2031|,A|intron_variant|MODIFIER|AT3G27990|AT3G27990|…
Delftia	3	10393576	10393576_3	2.11561e-06	T	A	-0.055715	0.0112485	2.11561e-06	0.150213	upstream_gene_variant	MODIFIER	AT3G27968	unknown	unknown protein; Has 30201 Blast hits to 17322 proteins in 780 species: Archae - 12; Bacteria - 1396; Metazoa - 17338; Fungi - 3422; Plants - 5037; Viruses - 0; Other Eukaryotes - 2996 (source: NCBI BLink).	AC=242;AN=278;ANN=A|upstream_gene_variant|MODIFIER|AT3G27968|AT3G27968|transcript|AT3G27968.1|protein_coding||c.-4691A>T|||||4691|,A|upstream_gene_variant|MODIFIER|PME30|AT3G27980|transcript|AT3G27980.1|protein_coding||c.-328T>A|||||328|,A|downstream_gene_variant|MODIFIER|AT3G27970|AT3G27970|transcript|AT3G27970.1|protein_coding||c.*2032T>A|||||2032|,A|intron_variant|MODIFIER|AT3G27990|AT3G27990|…
Delftia	3	10407959	10407959_3	2.34664e-06	A	C	-0.0522398	0.0105978	2.34664e-06	0.150213	upstream_gene_variant	MODIFIER	AT3G28005	transposable element gene	pseudogene, hypothetical protein	AC=236;AN=278;ANN=C|upstream_gene_variant|MODIFIER|AT3G28005|AT3G28005|transcript|AT3G28005.1|pseudogene||n.-742T>G|||||742|,C|downstream_gene_variant|MODIFIER|AT3G27999|AT3G27999|transcript|AT3G27999.1|protein_coding||c.*4504A>C|||||4448|,C|downstream_gene_variant|MODIFIER|SWEET4|AT3G28007|transcript|AT3G28007.1|protein_coding||c.*284T>G|||||133|,C|intergenic_region|MODIFIER|AT3G28005-SWEET4|AT3…
Delftia	3	10407996	10407996_3	2.34664e-06	G	T	-0.0522398	0.0105978	2.34664e-06	0.150213	upstream_gene_variant	MODIFIER	AT3G28005	transposable element gene	pseudogene, hypothetical protein	AC=236;AN=278;ANN=T|upstream_gene_variant|MODIFIER|AT3G28005|AT3G28005|transcript|AT3G28005.1|pseudogene||n.-779C>A|||||779|,T|downstream_gene_variant|MODIFIER|AT3G27999|AT3G27999|transcript|AT3G27999.1|protein_coding||c.*4541G>T|||||4485|,T|downstream_gene_variant|MODIFIER|SWEET4|AT3G28007|transcript|AT3G28007.1|protein_coding||c.*247C>A|||||96|,T|intergenic_region|MODIFIER|AT3G28005-SWEET4|AT3G…
Delftia	4	12846192	12846192_4	5.95211e-08	A	C	-0.0533702	0.00930502	5.95211e-08	0.0533406	downstream_gene_variant	MODIFIER	AT4G24973	Plant self-incompatibility protein S1 family	Plant self-incompatibility protein S1 family; LOCATED IN: endomembrane system; CONTAINS InterPro DOMAIN/s: Plant self-incompatibility S1 (InterPro:IPR010264); BEST Arabidopsis thaliana protein match is: Plant self-incompatibility protein S1 family (TAIR:AT4G24975.1); Has 30201 Blast hits to 17322 proteins in 780 species: Archae - 12; Bacteria - 1396; Metazoa - 17338; Fungi - 3422; Plants - 5037; …	AC=78;AN=278;ANN=C|downstream_gene_variant|MODIFIER|AT4G24973|AT4G24973|transcript|AT4G24973.1|protein_coding||c.*4818A>C|||||4818|,C|downstream_gene_variant|MODIFIER|AT4G24974|AT4G24974|transcript|AT4G24974.1|protein_coding||c.*2905A>C|||||2829|,C|downstream_gene_variant|MODIFIER|AT4G24975|AT4G24975|transcript|AT4G24975.1|protein_coding||c.*1983A>C|||||1983|,C|downstream_gene_variant|MODIFIER|AT…
Delftia	4	12850889	12850889_4	8.22027e-07	T	A	-0.0569723	0.0110258	8.22027e-07	0.0920839	upstream_gene_variant	MODIFIER	AT4G24980	nodulin MtN21 /EamA-like transporter family protein	nodulin MtN21 /EamA-like transporter family protein; FUNCTIONS IN: molecular_function unknown; INVOLVED IN: biological_process unknown; LOCATED IN: endomembrane system; BEST Arabidopsis thaliana protein match is: nodulin MtN21 /EamA-like transporter family protein (TAIR:AT5G13670.1); Has 1175 Blast hits to 1156 proteins in 41 species: Archae - 0; Bacteria - 4; Metazoa - 0; Fungi - 0; Plants - 116…	AC=62;AN=278;ANN=A|upstream_gene_variant|MODIFIER|AT4G24980|AT4G24980|transcript|AT4G24980.1|protein_coding||c.-2513A>T|||||2513|,A|downstream_gene_variant|MODIFIER|AT4G24977|AT4G24977|transcript|AT4G24977.1|pseudogene||n.*4874T>A|||||4874|,A|downstream_gene_variant|MODIFIER|AMY1|AT4G25000|transcript|AT4G25000.1|protein_coding||c.*1220A>T|||||1080|,A|downstream_gene_variant|MODIFIER|SWEET14|AT4G2…
Delftia	4	12851542	12851542_4	7.38889e-07	G	A	-0.0557933	0.0107482	7.38889e-07	0.0920839	5_prime_UTR_variant	MODIFIER	AT4G24990	Ubiquitin family protein	ATGP4; FUNCTIONS IN: molecular_function unknown; LOCATED IN: plasma membrane; EXPRESSED IN: 24 plant structures; EXPRESSED DURING: 13 growth stages; CONTAINS InterPro DOMAIN/s: Membrane-anchored ubiquitin-fold protein, HCG-1 (InterPro:IPR017000), Ubiquitin supergroup (InterPro:IPR019955); BEST Arabidopsis thaliana protein match is: membrane-anchored ubiquitin-fold protein 4 precursor (TAIR:AT3G26…	AC=64;AN=278;ANN=A|5_prime_UTR_variant|MODIFIER|MUB3|AT4G24990|transcript|AT4G24990.1|protein_coding|1/4|c.-197C>T|||||293|,A|upstream_gene_variant|MODIFIER|AT4G24980|AT4G24980|transcript|AT4G24980.1|protein_coding||c.-3166C>T|||||3166|,A|downstream_gene_variant|MODIFIER|AMY1|AT4G25000|transcript|AT4G25000.1|protein_coding||c.*567C>T|||||427|,A|downstream_gene_variant|MODIFIER|SWEET14|AT4G25010|t…
Delftia	4	12851681	12851681_4	7.38889e-07	A	C	-0.0557933	0.0107482	7.38889e-07	0.0920839	upstream_gene_variant	MODIFIER	AT4G24980	nodulin MtN21 /EamA-like transporter family protein	nodulin MtN21 /EamA-like transporter family protein; FUNCTIONS IN: molecular_function unknown; INVOLVED IN: biological_process unknown; LOCATED IN: endomembrane system; BEST Arabidopsis thaliana protein match is: nodulin MtN21 /EamA-like transporter family protein (TAIR:AT5G13670.1); Has 1175 Blast hits to 1156 proteins in 41 species: Archae - 0; Bacteria - 4; Metazoa - 0; Fungi - 0; Plants - 116…	AC=64;AN=278;ANN=C|upstream_gene_variant|MODIFIER|AT4G24980|AT4G24980|transcript|AT4G24980.1|protein_coding||c.-3305T>G|||||3305|,C|upstream_gene_variant|MODIFIER|MUB3|AT4G24990|transcript|AT4G24990.1|protein_coding||c.-432T>G|||||48|,C|downstream_gene_variant|MODIFIER|AMY1|AT4G25000|transcript|AT4G25000.1|protein_coding||c.*428T>G|||||288|,C|downstream_gene_variant|MODIFIER|SWEET14|AT4G25010|tra…
Delftia	4	12852049	12852049_4	8.0431e-07	T	G	-0.0551428	0.0106617	8.0431e-07	0.0920839	3_prime_UTR_variant	MODIFIER	AT4G25000	alpha-amylase-like	alpha-amylase-like (AMY1); FUNCTIONS IN: alpha-amylase activity; INVOLVED IN: response to gibberellin stimulus, response to abscisic acid stimulus; LOCATED IN: extracellular region, apoplast; EXPRESSED IN: 20 plant structures; EXPRESSED DURING: 11 growth stages; CONTAINS InterPro DOMAIN/s: Glycoside hydrolase family 13 (InterPro:IPR006046), Alpha-amylase, plant (InterPro:IPR013775), Glycoside hyd…	AC=66;AN=278;ANN=G|3_prime_UTR_variant|MODIFIER|AMY1|AT4G25000|transcript|AT4G25000.1|protein_coding|5/5|c.*60A>C|||||60|,G|upstream_gene_variant|MODIFIER|AT4G24980|AT4G24980|transcript|AT4G24980.1|protein_coding||c.-3673A>C|||||3673|,G|upstream_gene_variant|MODIFIER|MUB3|AT4G24990|transcript|AT4G24990.1|protein_coding||c.-800A>C|||||416|,G|downstream_gene_variant|MODIFIER|SWEET14|AT4G25010|trans…
Delftia	4	12852057	12852057_4	7.38889e-07	T	A	-0.0557933	0.0107482	7.38889e-07	0.0920839	3_prime_UTR_variant	MODIFIER	AT4G25000	alpha-amylase-like	alpha-amylase-like (AMY1); FUNCTIONS IN: alpha-amylase activity; INVOLVED IN: response to gibberellin stimulus, response to abscisic acid stimulus; LOCATED IN: extracellular region, apoplast; EXPRESSED IN: 20 plant structures; EXPRESSED DURING: 11 growth stages; CONTAINS InterPro DOMAIN/s: Glycoside hydrolase family 13 (InterPro:IPR006046), Alpha-amylase, plant (InterPro:IPR013775), Glycoside hyd…	AC=64;AN=278;ANN=A|3_prime_UTR_variant|MODIFIER|AMY1|AT4G25000|transcript|AT4G25000.1|protein_coding|5/5|c.*52A>T|||||52|,A|upstream_gene_variant|MODIFIER|AT4G24980|AT4G24980|transcript|AT4G24980.1|protein_coding||c.-3681A>T|||||3681|,A|upstream_gene_variant|MODIFIER|MUB3|AT4G24990|transcript|AT4G24990.1|protein_coding||c.-808A>T|||||424|,A|downstream_gene_variant|MODIFIER|SWEET14|AT4G25010|trans…
Delftia	4	12852067	12852067_4	8.0431e-07	G	A	-0.0551428	0.0106617	8.0431e-07	0.0920839	3_prime_UTR_variant	MODIFIER	AT4G25000	alpha-amylase-like	alpha-amylase-like (AMY1); FUNCTIONS IN: alpha-amylase activity; INVOLVED IN: response to gibberellin stimulus, response to abscisic acid stimulus; LOCATED IN: extracellular region, apoplast; EXPRESSED IN: 20 plant structures; EXPRESSED DURING: 11 growth stages; CONTAINS InterPro DOMAIN/s: Glycoside hydrolase family 13 (InterPro:IPR006046), Alpha-amylase, plant (InterPro:IPR013775), Glycoside hyd…	AC=66;AN=278;ANN=A|3_prime_UTR_variant|MODIFIER|AMY1|AT4G25000|transcript|AT4G25000.1|protein_coding|5/5|c.*42C>T|||||42|,A|upstream_gene_variant|MODIFIER|AT4G24980|AT4G24980|transcript|AT4G24980.1|protein_coding||c.-3691C>T|||||3691|,A|upstream_gene_variant|MODIFIER|MUB3|AT4G24990|transcript|AT4G24990.1|protein_coding||c.-818C>T|||||434|,A|downstream_gene_variant|MODIFIER|SWEET14|AT4G25010|trans…
Delftia	4	12852379	12852379_4	8.22027e-07	A	G	-0.0569723	0.0110258	8.22027e-07	0.0920839	upstream_gene_variant	MODIFIER	AT4G24980	nodulin MtN21 /EamA-like transporter family protein	nodulin MtN21 /EamA-like transporter family protein; FUNCTIONS IN: molecular_function unknown; INVOLVED IN: biological_process unknown; LOCATED IN: endomembrane system; BEST Arabidopsis thaliana protein match is: nodulin MtN21 /EamA-like transporter family protein (TAIR:AT5G13670.1); Has 1175 Blast hits to 1156 proteins in 41 species: Archae - 0; Bacteria - 4; Metazoa - 0; Fungi - 0; Plants - 116…	AC=62;AN=278;ANN=G|upstream_gene_variant|MODIFIER|AT4G24980|AT4G24980|transcript|AT4G24980.1|protein_coding||c.-4003T>C|||||4003|,G|upstream_gene_variant|MODIFIER|MUB3|AT4G24990|transcript|AT4G24990.1|protein_coding||c.-1130T>C|||||746|,G|downstream_gene_variant|MODIFIER|SWEET14|AT4G25010|transcript|AT4G25010.1|protein_coding||c.*2251T>C|||||2006|,G|intron_variant|MODIFIER|AMY1|AT4G25000|transcri…
Delftia	4	12853304	12853304_4	2.34268e-06	C	T	-0.0537663	0.0109066	2.34268e-06	0.150213	missense_variant	MODERATE	AT4G25000	alpha-amylase-like	alpha-amylase-like (AMY1); FUNCTIONS IN: alpha-amylase activity; INVOLVED IN: response to gibberellin stimulus, response to abscisic acid stimulus; LOCATED IN: extracellular region, apoplast; EXPRESSED IN: 20 plant structures; EXPRESSED DURING: 11 growth stages; CONTAINS InterPro DOMAIN/s: Glycoside hydrolase family 13 (InterPro:IPR006046), Alpha-amylase, plant (InterPro:IPR013775), Glycoside hyd…	AC=64;AN=278;ANN=T|missense_variant|MODERATE|AMY1|AT4G25000|transcript|AT4G25000.1|protein_coding|3/5|c.373G>A|p.Asp125Asn|393/1432|373/1272|125/423||,T|upstream_gene_variant|MODIFIER|AT4G24980|AT4G24980|transcript|AT4G24980.1|protein_coding||c.-4928G>A|||||4928|,T|upstream_gene_variant|MODIFIER|MUB3|AT4G24990|transcript|AT4G24990.1|protein_coding||c.-2055G>A|||||1671|,T|downstream_gene_variant|M…
Delftia	4	17336584	17336584_4	5.37004e-06	T	C	-0.0637493	0.0134595	5.37004e-06	0.300777	upstream_gene_variant	MODIFIER	AT4G36770	UDP-Glycosyltransferase superfamily protein	UDP-Glycosyltransferase superfamily protein; FUNCTIONS IN: UDP-glycosyltransferase activity, transferase activity, transferring glycosyl groups; INVOLVED IN: metabolic process; LOCATED IN: cellular_component unknown; EXPRESSED IN: embryo, sepal, flower, pedicel, synergid; EXPRESSED DURING: 4 anthesis, C globular stage; CONTAINS InterPro DOMAIN/s: UDP-glucuronosyl/UDP-glucosyltransferase (InterPro…	AC=28;AN=278;ANN=C|upstream_gene_variant|MODIFIER|UGT72C1|AT4G36770|transcript|AT4G36770.1|protein_coding||c.-4994A>G|||||4960|,C|upstream_gene_variant|MODIFIER|BEH2|AT4G36780|transcript|AT4G36780.1|protein_coding||c.-2372A>G|||||2235|,C|downstream_gene_variant|MODIFIER|AT4G36791|AT4G36791|transcript|AT4G36791.1|protein_coding||c.*2287A>G|||||2287|,C|downstream_gene_variant|MODIFIER|RCE1|AT4G3680…
Delftia	5	18216848	18216848_5	1.24996e-06	C	T	-0.0558927	0.0110178	1.24996e-06	0.124463	upstream_gene_variant	MODIFIER	AT5G45100	SBP (S-ribonuclease binding protein) family protein	SBP (S-ribonuclease binding protein) family protein; FUNCTIONS IN: zinc ion binding; CONTAINS InterPro DOMAIN/s: Zinc finger, RING-type (InterPro:IPR001841); BEST Arabidopsis thaliana protein match is: SBP (S-ribonuclease binding protein) family protein (TAIR:AT4G19700.1); Has 489 Blast hits to 489 proteins in 81 species: Archae - 0; Bacteria - 0; Metazoa - 111; Fungi - 2; Plants - 326; Viruses -…	AC=36;AN=278;ANN=T|upstream_gene_variant|MODIFIER|BRG1|AT5G45100|transcript|AT5G45100.1|protein_coding||c.-1921C>T|||||1851|,T|upstream_gene_variant|MODIFIER|BRG1|AT5G45100|transcript|AT5G45100.2|protein_coding||c.-2090C>T|||||1738|,T|intergenic_region|MODIFIER|AT5G45095-BRG1|AT5G45095-AT5G45100|intergenic_region|AT5G45095-AT5G45100|||n.18216848C>T||||||
Delftia	5	21467760	21467760_5	7.52831e-06	G	A	-0.0552102	0.0118574	7.52831e-06	0.374811	upstream_gene_variant	MODIFIER	AT5G52910	timeless family protein	TIMELESS (ATIM); CONTAINS InterPro DOMAIN/s: Timeless C-terminal (InterPro:IPR007725), Timeless protein (InterPro:IPR006906); Has 1807 Blast hits to 1807 proteins in 277 species: Archae - 0; Bacteria - 0; Metazoa - 736; Fungi - 347; Plants - 385; Viruses - 0; Other Eukaryotes - 339 (source: NCBI BLink).	AC=28;AN=278;ANN=A|upstream_gene_variant|MODIFIER|ATIM|AT5G52910|transcript|AT5G52910.1|protein_coding||c.-4601C>T|||||4601|,A|upstream_gene_variant|MODIFIER|AT5G52930|AT5G52930|transcript|AT5G52930.1|protein_coding||c.-2610G>A|||||2539|,A|upstream_gene_variant|MODIFIER|AT5G52940|AT5G52940|transcript|AT5G52940.1|protein_coding||c.-4541G>A|||||4441|,A|downstream_gene_variant|MODIFIER|PKP2|AT5G5292…
Delftia	5	21468986	21468986_5	7.52831e-06	G	A	-0.0552102	0.0118574	7.52831e-06	0.374811	upstream_gene_variant	MODIFIER	AT5G52930	Protein of unknown function (DUF295)	Protein of unknown function (DUF295); CONTAINS InterPro DOMAIN/s: Protein of unknown function DUF295 (InterPro:IPR005174); BEST Arabidopsis thaliana protein match is: Protein of unknown function (DUF295) (TAIR:AT5G52940.1); Has 1807 Blast hits to 1807 proteins in 277 species: Archae - 0; Bacteria - 0; Metazoa - 736; Fungi - 347; Plants - 385; Viruses - 0; Other Eukaryotes - 339 (source: NCBI BLin…	AC=28;AN=278;ANN=A|upstream_gene_variant|MODIFIER|AT5G52930|AT5G52930|transcript|AT5G52930.1|protein_coding||c.-1384G>A|||||1313|,A|upstream_gene_variant|MODIFIER|AT5G52940|AT5G52940|transcript|AT5G52940.1|protein_coding||c.-3315G>A|||||3215|,A|downstream_gene_variant|MODIFIER|PKP2|AT5G52920|transcript|AT5G52920.1|protein_coding||c.*2374G>A|||||2106|,A|downstream_gene_variant|MODIFIER|AT5G52950|A…
Delftia	5	22669365	22669365_5	8.6505e-06	C	A	-0.0416348	0.00900613	8.6505e-06	0.3848	3_prime_UTR_variant	MODIFIER	AT5G55970	RING/U-box superfamily protein	RING/U-box superfamily protein; FUNCTIONS IN: zinc ion binding; LOCATED IN: chloroplast; EXPRESSED IN: 15 plant structures; EXPRESSED DURING: LP.06 six leaves visible, LP.04 four leaves visible, 4 anthesis, 4 leaf senescence stage, petal differentiation and expansion stage; CONTAINS InterPro DOMAIN/s: Zinc finger, RING-type (InterPro:IPR001841), Zinc finger, C3HC4 RING-type (InterPro:IPR018957); …	AC=214;AN=278;ANN=A|3_prime_UTR_variant|MODIFIER|AT5G55970|AT5G55970|transcript|AT5G55970.1|protein_coding|3/3|c.*53C>A|||||53|,A|3_prime_UTR_variant|MODIFIER|AT5G55970|AT5G55970|transcript|AT5G55970.2|protein_coding|4/4|c.*53C>A|||||53|,A|upstream_gene_variant|MODIFIER|AT5G55980|AT5G55980|transcript|AT5G55980.1|protein_coding||c.-936C>A|||||936|,A|upstream_gene_variant|MODIFIER|CBL2|AT5G55990|tr…
Stenotrophomonas	5	15816228	15816228_5	2.8266e-07	A	G	-0.0153217	0.00283602	2.8266e-07	0.00477942	intron_variant	MODIFIER	AT5G39500	GNOM-like 1	GNOM-like 1 (GNL1); FUNCTIONS IN: ARF guanyl-nucleotide exchange factor activity; INVOLVED IN: ER body organization; LOCATED IN: intracellular; EXPRESSED IN: 23 plant structures; EXPRESSED DURING: 13 growth stages; CONTAINS InterPro DOMAIN/s: SEC7-like (InterPro:IPR000904); BEST Arabidopsis thaliana protein match is: sec7 domain-containing protein (TAIR:AT1G13980.2); Has 2885 Blast hits to 2457 p…	AC=38;AN=278;ANN=G|intron_variant|MODIFIER|GNL1|AT5G39500|transcript|AT5G39500.1|protein_coding|1/1|c.724-74A>G||||||
Stenotrophomonas	5	15816234	15816234_5	2.8266e-07	T	C	-0.0153217	0.00283602	2.8266e-07	0.00477942	intron_variant	MODIFIER	AT5G39500	GNOM-like 1	GNOM-like 1 (GNL1); FUNCTIONS IN: ARF guanyl-nucleotide exchange factor activity; INVOLVED IN: ER body organization; LOCATED IN: intracellular; EXPRESSED IN: 23 plant structures; EXPRESSED DURING: 13 growth stages; CONTAINS InterPro DOMAIN/s: SEC7-like (InterPro:IPR000904); BEST Arabidopsis thaliana protein match is: sec7 domain-containing protein (TAIR:AT1G13980.2); Has 2885 Blast hits to 2457 p…	AC=38;AN=278;ANN=C|intron_variant|MODIFIER|GNL1|AT5G39500|transcript|AT5G39500.1|protein_coding|1/1|c.724-68T>C||||||
Stenotrophomonas	5	15816257	15816257_5	2.8266e-07	C	G	-0.0153217	0.00283602	2.8266e-07	0.00477942	intron_variant	MODIFIER	AT5G39500	GNOM-like 1	GNOM-like 1 (GNL1); FUNCTIONS IN: ARF guanyl-nucleotide exchange factor activity; INVOLVED IN: ER body organization; LOCATED IN: intracellular; EXPRESSED IN: 23 plant structures; EXPRESSED DURING: 13 growth stages; CONTAINS InterPro DOMAIN/s: SEC7-like (InterPro:IPR000904); BEST Arabidopsis thaliana protein match is: sec7 domain-containing protein (TAIR:AT1G13980.2); Has 2885 Blast hits to 2457 p…	AC=38;AN=278;ANN=G|intron_variant|MODIFIER|GNL1|AT5G39500|transcript|AT5G39500.1|protein_coding|1/1|c.724-45C>G||||||
Stenotrophomonas	5	15816266	15816266_5	2.8266e-07	C	G	-0.0153217	0.00283602	2.8266e-07	0.00477942	intron_variant	MODIFIER	AT5G39500	GNOM-like 1	GNOM-like 1 (GNL1); FUNCTIONS IN: ARF guanyl-nucleotide exchange factor activity; INVOLVED IN: ER body organization; LOCATED IN: intracellular; EXPRESSED IN: 23 plant structures; EXPRESSED DURING: 13 growth stages; CONTAINS InterPro DOMAIN/s: SEC7-like (InterPro:IPR000904); BEST Arabidopsis thaliana protein match is: sec7 domain-containing protein (TAIR:AT1G13980.2); Has 2885 Blast hits to 2457 p…	AC=38;AN=278;ANN=G|intron_variant|MODIFIER|GNL1|AT5G39500|transcript|AT5G39500.1|protein_coding|1/1|c.724-36C>G||||||
Stenotrophomonas	5	15816283	15816283_5	2.8266e-07	G	T	-0.0153217	0.00283602	2.8266e-07	0.00477942	intron_variant	MODIFIER	AT5G39500	GNOM-like 1	GNOM-like 1 (GNL1); FUNCTIONS IN: ARF guanyl-nucleotide exchange factor activity; INVOLVED IN: ER body organization; LOCATED IN: intracellular; EXPRESSED IN: 23 plant structures; EXPRESSED DURING: 13 growth stages; CONTAINS InterPro DOMAIN/s: SEC7-like (InterPro:IPR000904); BEST Arabidopsis thaliana protein match is: sec7 domain-containing protein (TAIR:AT1G13980.2); Has 2885 Blast hits to 2457 p…	AC=38;AN=278;ANN=T|intron_variant|MODIFIER|GNL1|AT5G39500|transcript|AT5G39500.1|protein_coding|1/1|c.724-19G>T||||||
Stenotrophomonas	5	15816398	15816398_5	2.8266e-07	G	T	-0.0153217	0.00283602	2.8266e-07	0.00477942	missense_variant	MODERATE	AT5G39500	GNOM-like 1	GNOM-like 1 (GNL1); FUNCTIONS IN: ARF guanyl-nucleotide exchange factor activity; INVOLVED IN: ER body organization; LOCATED IN: intracellular; EXPRESSED IN: 23 plant structures; EXPRESSED DURING: 13 growth stages; CONTAINS InterPro DOMAIN/s: SEC7-like (InterPro:IPR000904); BEST Arabidopsis thaliana protein match is: sec7 domain-containing protein (TAIR:AT1G13980.2); Has 2885 Blast hits to 2457 p…	AC=38;AN=278;ANN=T|missense_variant|MODERATE|GNL1|AT5G39500|transcript|AT5G39500.1|protein_coding|2/2|c.820G>T|p.Asp274Tyr|820/4467|820/4332|274/1443||
Stenotrophomonas	5	15816997	15816997_5	2.8266e-07	T	C	-0.0153217	0.00283602	2.8266e-07	0.00477942	synonymous_variant	LOW	AT5G39500	GNOM-like 1	GNOM-like 1 (GNL1); FUNCTIONS IN: ARF guanyl-nucleotide exchange factor activity; INVOLVED IN: ER body organization; LOCATED IN: intracellular; EXPRESSED IN: 23 plant structures; EXPRESSED DURING: 13 growth stages; CONTAINS InterPro DOMAIN/s: SEC7-like (InterPro:IPR000904); BEST Arabidopsis thaliana protein match is: sec7 domain-containing protein (TAIR:AT1G13980.2); Has 2885 Blast hits to 2457 p…	AC=38;AN=278;ANN=C|synonymous_variant|LOW|GNL1|AT5G39500|transcript|AT5G39500.1|protein_coding|2/2|c.1419T>C|p.Thr473Thr|1419/4467|1419/4332|473/1443||,C|upstream_gene_variant|MODIFIER|VTI11|AT5G39510|transcript|AT5G39510.1|protein_coding||c.-5038T>C|||||4445|
Stenotrophomonas	5	15817309	15817309_5	2.8266e-07	T	A	-0.0153217	0.00283602	2.8266e-07	0.00477942	missense_variant	MODERATE	AT5G39500	GNOM-like 1	GNOM-like 1 (GNL1); FUNCTIONS IN: ARF guanyl-nucleotide exchange factor activity; INVOLVED IN: ER body organization; LOCATED IN: intracellular; EXPRESSED IN: 23 plant structures; EXPRESSED DURING: 13 growth stages; CONTAINS InterPro DOMAIN/s: SEC7-like (InterPro:IPR000904); BEST Arabidopsis thaliana protein match is: sec7 domain-containing protein (TAIR:AT1G13980.2); Has 2885 Blast hits to 2457 p…	AC=38;AN=278;ANN=A|missense_variant|MODERATE|GNL1|AT5G39500|transcript|AT5G39500.1|protein_coding|2/2|c.1731T>A|p.Asn577Lys|1731/4467|1731/4332|577/1443||,A|upstream_gene_variant|MODIFIER|VTI11|AT5G39510|transcript|AT5G39510.1|protein_coding||c.-4726T>A|||||4133|
Stenotrophomonas	5	15817319	15817319_5	2.8266e-07	C	G	-0.0153217	0.00283602	2.8266e-07	0.00477942	missense_variant	MODERATE	AT5G39500	GNOM-like 1	GNOM-like 1 (GNL1); FUNCTIONS IN: ARF guanyl-nucleotide exchange factor activity; INVOLVED IN: ER body organization; LOCATED IN: intracellular; EXPRESSED IN: 23 plant structures; EXPRESSED DURING: 13 growth stages; CONTAINS InterPro DOMAIN/s: SEC7-like (InterPro:IPR000904); BEST Arabidopsis thaliana protein match is: sec7 domain-containing protein (TAIR:AT1G13980.2); Has 2885 Blast hits to 2457 p…	AC=38;AN=278;ANN=G|missense_variant|MODERATE|GNL1|AT5G39500|transcript|AT5G39500.1|protein_coding|2/2|c.1741C>G|p.Gln581Glu|1741/4467|1741/4332|581/1443||,G|upstream_gene_variant|MODIFIER|VTI11|AT5G39510|transcript|AT5G39510.1|protein_coding||c.-4716C>G|||||4123|
Stenotrophomonas	5	15817645	15817645_5	2.8266e-07	G	A	-0.0153217	0.00283602	2.8266e-07	0.00477942	synonymous_variant	LOW	AT5G39500	GNOM-like 1	GNOM-like 1 (GNL1); FUNCTIONS IN: ARF guanyl-nucleotide exchange factor activity; INVOLVED IN: ER body organization; LOCATED IN: intracellular; EXPRESSED IN: 23 plant structures; EXPRESSED DURING: 13 growth stages; CONTAINS InterPro DOMAIN/s: SEC7-like (InterPro:IPR000904); BEST Arabidopsis thaliana protein match is: sec7 domain-containing protein (TAIR:AT1G13980.2); Has 2885 Blast hits to 2457 p…	AC=38;AN=278;ANN=A|synonymous_variant|LOW|GNL1|AT5G39500|transcript|AT5G39500.1|protein_coding|2/2|c.2067G>A|p.Val689Val|2067/4467|2067/4332|689/1443||,A|upstream_gene_variant|MODIFIER|VTI11|AT5G39510|transcript|AT5G39510.1|protein_coding||c.-4390G>A|||||3797|
Stenotrophomonas	5	15817954	15817954_5	2.8266e-07	C	T	-0.0153217	0.00283602	2.8266e-07	0.00477942	synonymous_variant	LOW	AT5G39500	GNOM-like 1	GNOM-like 1 (GNL1); FUNCTIONS IN: ARF guanyl-nucleotide exchange factor activity; INVOLVED IN: ER body organization; LOCATED IN: intracellular; EXPRESSED IN: 23 plant structures; EXPRESSED DURING: 13 growth stages; CONTAINS InterPro DOMAIN/s: SEC7-like (InterPro:IPR000904); BEST Arabidopsis thaliana protein match is: sec7 domain-containing protein (TAIR:AT1G13980.2); Has 2885 Blast hits to 2457 p…	AC=38;AN=278;ANN=T|synonymous_variant|LOW|GNL1|AT5G39500|transcript|AT5G39500.1|protein_coding|2/2|c.2376C>T|p.Ile792Ile|2376/4467|2376/4332|792/1443||,T|upstream_gene_variant|MODIFIER|VTI11|AT5G39510|transcript|AT5G39510.1|protein_coding||c.-4081C>T|||||3488|
Stenotrophomonas	5	15819511	15819511_5	2.8266e-07	G	T	-0.0153217	0.00283602	2.8266e-07	0.00477942	synonymous_variant	LOW	AT5G39500	GNOM-like 1	GNOM-like 1 (GNL1); FUNCTIONS IN: ARF guanyl-nucleotide exchange factor activity; INVOLVED IN: ER body organization; LOCATED IN: intracellular; EXPRESSED IN: 23 plant structures; EXPRESSED DURING: 13 growth stages; CONTAINS InterPro DOMAIN/s: SEC7-like (InterPro:IPR000904); BEST Arabidopsis thaliana protein match is: sec7 domain-containing protein (TAIR:AT1G13980.2); Has 2885 Blast hits to 2457 p…	AC=38;AN=278;ANN=T|synonymous_variant|LOW|GNL1|AT5G39500|transcript|AT5G39500.1|protein_coding|2/2|c.3933G>T|p.Val1311Val|3933/4467|3933/4332|1311/1443||,T|upstream_gene_variant|MODIFIER|VTI11|AT5G39510|transcript|AT5G39510.1|protein_coding||c.-2524G>T|||||1931|,T|downstream_gene_variant|MODIFIER|AT5G39520|AT5G39520|transcript|AT5G39520.1|protein_coding||c.*4409C>A|||||4224|
Stenotrophomonas	5	15819559	15819559_5	2.8266e-07	G	T	-0.0153217	0.00283602	2.8266e-07	0.00477942	synonymous_variant	LOW	AT5G39500	GNOM-like 1	GNOM-like 1 (GNL1); FUNCTIONS IN: ARF guanyl-nucleotide exchange factor activity; INVOLVED IN: ER body organization; LOCATED IN: intracellular; EXPRESSED IN: 23 plant structures; EXPRESSED DURING: 13 growth stages; CONTAINS InterPro DOMAIN/s: SEC7-like (InterPro:IPR000904); BEST Arabidopsis thaliana protein match is: sec7 domain-containing protein (TAIR:AT1G13980.2); Has 2885 Blast hits to 2457 p…	AC=38;AN=278;ANN=T|synonymous_variant|LOW|GNL1|AT5G39500|transcript|AT5G39500.1|protein_coding|2/2|c.3981G>T|p.Leu1327Leu|3981/4467|3981/4332|1327/1443||,T|upstream_gene_variant|MODIFIER|VTI11|AT5G39510|transcript|AT5G39510.1|protein_coding||c.-2476G>T|||||1883|,T|downstream_gene_variant|MODIFIER|AT5G39520|AT5G39520|transcript|AT5G39520.1|protein_coding||c.*4361C>A|||||4176|
Stenotrophomonas	5	15819634	15819634_5	2.8266e-07	G	A	-0.0153217	0.00283602	2.8266e-07	0.00477942	synonymous_variant	LOW	AT5G39500	GNOM-like 1	GNOM-like 1 (GNL1); FUNCTIONS IN: ARF guanyl-nucleotide exchange factor activity; INVOLVED IN: ER body organization; LOCATED IN: intracellular; EXPRESSED IN: 23 plant structures; EXPRESSED DURING: 13 growth stages; CONTAINS InterPro DOMAIN/s: SEC7-like (InterPro:IPR000904); BEST Arabidopsis thaliana protein match is: sec7 domain-containing protein (TAIR:AT1G13980.2); Has 2885 Blast hits to 2457 p…	AC=38;AN=278;ANN=A|synonymous_variant|LOW|GNL1|AT5G39500|transcript|AT5G39500.1|protein_coding|2/2|c.4056G>A|p.Thr1352Thr|4056/4467|4056/4332|1352/1443||,A|upstream_gene_variant|MODIFIER|VTI11|AT5G39510|transcript|AT5G39510.1|protein_coding||c.-2401G>A|||||1808|,A|downstream_gene_variant|MODIFIER|AT5G39520|AT5G39520|transcript|AT5G39520.1|protein_coding||c.*4286C>T|||||4101|
Stenotrophomonas	5	15819646	15819646_5	2.8266e-07	T	C	-0.0153217	0.00283602	2.8266e-07	0.00477942	synonymous_variant	LOW	AT5G39500	GNOM-like 1	GNOM-like 1 (GNL1); FUNCTIONS IN: ARF guanyl-nucleotide exchange factor activity; INVOLVED IN: ER body organization; LOCATED IN: intracellular; EXPRESSED IN: 23 plant structures; EXPRESSED DURING: 13 growth stages; CONTAINS InterPro DOMAIN/s: SEC7-like (InterPro:IPR000904); BEST Arabidopsis thaliana protein match is: sec7 domain-containing protein (TAIR:AT1G13980.2); Has 2885 Blast hits to 2457 p…	AC=38;AN=278;ANN=C|synonymous_variant|LOW|GNL1|AT5G39500|transcript|AT5G39500.1|protein_coding|2/2|c.4068T>C|p.Thr1356Thr|4068/4467|4068/4332|1356/1443||,C|upstream_gene_variant|MODIFIER|VTI11|AT5G39510|transcript|AT5G39510.1|protein_coding||c.-2389T>C|||||1796|,C|downstream_gene_variant|MODIFIER|AT5G39520|AT5G39520|transcript|AT5G39520.1|protein_coding||c.*4274A>G|||||4089|
Stenotrophomonas	5	15819663	15819663_5	2.8266e-07	G	A	-0.0153217	0.00283602	2.8266e-07	0.00477942	missense_variant	MODERATE	AT5G39500	GNOM-like 1	GNOM-like 1 (GNL1); FUNCTIONS IN: ARF guanyl-nucleotide exchange factor activity; INVOLVED IN: ER body organization; LOCATED IN: intracellular; EXPRESSED IN: 23 plant structures; EXPRESSED DURING: 13 growth stages; CONTAINS InterPro DOMAIN/s: SEC7-like (InterPro:IPR000904); BEST Arabidopsis thaliana protein match is: sec7 domain-containing protein (TAIR:AT1G13980.2); Has 2885 Blast hits to 2457 p…	AC=38;AN=278;ANN=A|missense_variant|MODERATE|GNL1|AT5G39500|transcript|AT5G39500.1|protein_coding|2/2|c.4085G>A|p.Arg1362His|4085/4467|4085/4332|1362/1443||,A|upstream_gene_variant|MODIFIER|VTI11|AT5G39510|transcript|AT5G39510.1|protein_coding||c.-2372G>A|||||1779|,A|downstream_gene_variant|MODIFIER|AT5G39520|AT5G39520|transcript|AT5G39520.1|protein_coding||c.*4257C>T|||||4072|
Stenotrophomonas	5	15819677	15819677_5	2.8266e-07	A	C	-0.0153217	0.00283602	2.8266e-07	0.00477942	missense_variant	MODERATE	AT5G39500	GNOM-like 1	GNOM-like 1 (GNL1); FUNCTIONS IN: ARF guanyl-nucleotide exchange factor activity; INVOLVED IN: ER body organization; LOCATED IN: intracellular; EXPRESSED IN: 23 plant structures; EXPRESSED DURING: 13 growth stages; CONTAINS InterPro DOMAIN/s: SEC7-like (InterPro:IPR000904); BEST Arabidopsis thaliana protein match is: sec7 domain-containing protein (TAIR:AT1G13980.2); Has 2885 Blast hits to 2457 p…	AC=38;AN=278;ANN=C|missense_variant|MODERATE|GNL1|AT5G39500|transcript|AT5G39500.1|protein_coding|2/2|c.4099A>C|p.Asn1367His|4099/4467|4099/4332|1367/1443||,C|upstream_gene_variant|MODIFIER|VTI11|AT5G39510|transcript|AT5G39510.1|protein_coding||c.-2358A>C|||||1765|,C|downstream_gene_variant|MODIFIER|AT5G39520|AT5G39520|transcript|AT5G39520.1|protein_coding||c.*4243T>G|||||4058|
Stenotrophomonas	5	15819850	15819850_5	2.8266e-07	T	C	-0.0153217	0.00283602	2.8266e-07	0.00477942	synonymous_variant	LOW	AT5G39500	GNOM-like 1	GNOM-like 1 (GNL1); FUNCTIONS IN: ARF guanyl-nucleotide exchange factor activity; INVOLVED IN: ER body organization; LOCATED IN: intracellular; EXPRESSED IN: 23 plant structures; EXPRESSED DURING: 13 growth stages; CONTAINS InterPro DOMAIN/s: SEC7-like (InterPro:IPR000904); BEST Arabidopsis thaliana protein match is: sec7 domain-containing protein (TAIR:AT1G13980.2); Has 2885 Blast hits to 2457 p…	AC=38;AN=278;ANN=C|synonymous_variant|LOW|GNL1|AT5G39500|transcript|AT5G39500.1|protein_coding|2/2|c.4272T>C|p.Asp1424Asp|4272/4467|4272/4332|1424/1443||,C|upstream_gene_variant|MODIFIER|VTI11|AT5G39510|transcript|AT5G39510.1|protein_coding||c.-2185T>C|||||1592|,C|downstream_gene_variant|MODIFIER|AT5G39520|AT5G39520|transcript|AT5G39520.1|protein_coding||c.*4070A>G|||||3885|
Stenotrophomonas	5	15819969	15819969_5	2.8266e-07	G	A	-0.0153217	0.00283602	2.8266e-07	0.00477942	3_prime_UTR_variant	MODIFIER	AT5G39500	GNOM-like 1	GNOM-like 1 (GNL1); FUNCTIONS IN: ARF guanyl-nucleotide exchange factor activity; INVOLVED IN: ER body organization; LOCATED IN: intracellular; EXPRESSED IN: 23 plant structures; EXPRESSED DURING: 13 growth stages; CONTAINS InterPro DOMAIN/s: SEC7-like (InterPro:IPR000904); BEST Arabidopsis thaliana protein match is: sec7 domain-containing protein (TAIR:AT1G13980.2); Has 2885 Blast hits to 2457 p…	AC=38;AN=278;ANN=A|3_prime_UTR_variant|MODIFIER|GNL1|AT5G39500|transcript|AT5G39500.1|protein_coding|2/2|c.*59G>A|||||59|,A|upstream_gene_variant|MODIFIER|VTI11|AT5G39510|transcript|AT5G39510.1|protein_coding||c.-2066G>A|||||1473|,A|downstream_gene_variant|MODIFIER|AT5G39520|AT5G39520|transcript|AT5G39520.1|protein_coding||c.*3951C>T|||||3766|
Stenotrophomonas	5	15820040	15820040_5	2.8266e-07	T	G	-0.0153217	0.00283602	2.8266e-07	0.00477942	3_prime_UTR_variant	MODIFIER	AT5G39500	GNOM-like 1	GNOM-like 1 (GNL1); FUNCTIONS IN: ARF guanyl-nucleotide exchange factor activity; INVOLVED IN: ER body organization; LOCATED IN: intracellular; EXPRESSED IN: 23 plant structures; EXPRESSED DURING: 13 growth stages; CONTAINS InterPro DOMAIN/s: SEC7-like (InterPro:IPR000904); BEST Arabidopsis thaliana protein match is: sec7 domain-containing protein (TAIR:AT1G13980.2); Has 2885 Blast hits to 2457 p…	AC=38;AN=278;ANN=G|3_prime_UTR_variant|MODIFIER|GNL1|AT5G39500|transcript|AT5G39500.1|protein_coding|2/2|c.*130T>G|||||130|,G|upstream_gene_variant|MODIFIER|VTI11|AT5G39510|transcript|AT5G39510.1|protein_coding||c.-1995T>G|||||1402|,G|downstream_gene_variant|MODIFIER|AT5G39520|AT5G39520|transcript|AT5G39520.1|protein_coding||c.*3880A>C|||||3695|
Stenotrophomonas	5	15820122	15820122_5	2.8266e-07	C	T	-0.0153217	0.00283602	2.8266e-07	0.00477942	upstream_gene_variant	MODIFIER	AT5G39510	Vesicle transport v-SNARE family protein	SHOOT GRAVITROPSIM 4 (SGR4); FUNCTIONS IN: receptor activity; INVOLVED IN: gravitropism, Golgi to vacuole transport, protein targeting to vacuole; LOCATED IN: in 7 components; EXPRESSED IN: 26 plant structures; EXPRESSED DURING: 15 growth stages; CONTAINS InterPro DOMAIN/s: Vesicle transport v-SNARE, N-terminal (InterPro:IPR007705); BEST Arabidopsis thaliana protein match is: vesicle transport V-…	AC=38;AN=278;ANN=T|upstream_gene_variant|MODIFIER|VTI11|AT5G39510|transcript|AT5G39510.1|protein_coding||c.-1913C>T|||||1320|,T|downstream_gene_variant|MODIFIER|GNL1|AT5G39500|transcript|AT5G39500.1|protein_coding||c.*212C>T|||||77|,T|downstream_gene_variant|MODIFIER|AT5G39520|AT5G39520|transcript|AT5G39520.1|protein_coding||c.*3798G>A|||||3613|,T|intergenic_region|MODIFIER|GNL1-VTI11|AT5G39500-A…
Stenotrophomonas	5	15820199	15820199_5	2.8266e-07	G	A	-0.0153217	0.00283602	2.8266e-07	0.00477942	upstream_gene_variant	MODIFIER	AT5G39510	Vesicle transport v-SNARE family protein	SHOOT GRAVITROPSIM 4 (SGR4); FUNCTIONS IN: receptor activity; INVOLVED IN: gravitropism, Golgi to vacuole transport, protein targeting to vacuole; LOCATED IN: in 7 components; EXPRESSED IN: 26 plant structures; EXPRESSED DURING: 15 growth stages; CONTAINS InterPro DOMAIN/s: Vesicle transport v-SNARE, N-terminal (InterPro:IPR007705); BEST Arabidopsis thaliana protein match is: vesicle transport V-…	AC=38;AN=278;ANN=A|upstream_gene_variant|MODIFIER|VTI11|AT5G39510|transcript|AT5G39510.1|protein_coding||c.-1836G>A|||||1243|,A|downstream_gene_variant|MODIFIER|GNL1|AT5G39500|transcript|AT5G39500.1|protein_coding||c.*289G>A|||||154|,A|downstream_gene_variant|MODIFIER|AT5G39520|AT5G39520|transcript|AT5G39520.1|protein_coding||c.*3721C>T|||||3536|,A|intergenic_region|MODIFIER|GNL1-VTI11|AT5G39500-…
Stenotrophomonas	5	15820202	15820202_5	2.8266e-07	A	G	-0.0153217	0.00283602	2.8266e-07	0.00477942	upstream_gene_variant	MODIFIER	AT5G39510	Vesicle transport v-SNARE family protein	SHOOT GRAVITROPSIM 4 (SGR4); FUNCTIONS IN: receptor activity; INVOLVED IN: gravitropism, Golgi to vacuole transport, protein targeting to vacuole; LOCATED IN: in 7 components; EXPRESSED IN: 26 plant structures; EXPRESSED DURING: 15 growth stages; CONTAINS InterPro DOMAIN/s: Vesicle transport v-SNARE, N-terminal (InterPro:IPR007705); BEST Arabidopsis thaliana protein match is: vesicle transport V-…	AC=38;AN=278;ANN=G|upstream_gene_variant|MODIFIER|VTI11|AT5G39510|transcript|AT5G39510.1|protein_coding||c.-1833A>G|||||1240|,G|downstream_gene_variant|MODIFIER|GNL1|AT5G39500|transcript|AT5G39500.1|protein_coding||c.*292A>G|||||157|,G|downstream_gene_variant|MODIFIER|AT5G39520|AT5G39520|transcript|AT5G39520.1|protein_coding||c.*3718T>C|||||3533|,G|intergenic_region|MODIFIER|GNL1-VTI11|AT5G39500-…
Stenotrophomonas	5	15821242	15821242_5	5.26767e-08	C	A	-0.0166065	0.00288243	5.26767e-08	0.00477942	upstream_gene_variant	MODIFIER	AT5G39510	Vesicle transport v-SNARE family protein	SHOOT GRAVITROPSIM 4 (SGR4); FUNCTIONS IN: receptor activity; INVOLVED IN: gravitropism, Golgi to vacuole transport, protein targeting to vacuole; LOCATED IN: in 7 components; EXPRESSED IN: 26 plant structures; EXPRESSED DURING: 15 growth stages; CONTAINS InterPro DOMAIN/s: Vesicle transport v-SNARE, N-terminal (InterPro:IPR007705); BEST Arabidopsis thaliana protein match is: vesicle transport V-…	AC=36;AN=278;ANN=A|upstream_gene_variant|MODIFIER|VTI11|AT5G39510|transcript|AT5G39510.1|protein_coding||c.-793C>A|||||200|,A|downstream_gene_variant|MODIFIER|GNL1|AT5G39500|transcript|AT5G39500.1|protein_coding||c.*1332C>A|||||1197|,A|downstream_gene_variant|MODIFIER|AT5G39520|AT5G39520|transcript|AT5G39520.1|protein_coding||c.*2678G>T|||||2493|,A|downstream_gene_variant|MODIFIER|AT5G39530|AT5G3…
Stenotrophomonas	5	15821261	15821261_5	5.26767e-08	A	T	-0.0166065	0.00288243	5.26767e-08	0.00477942	upstream_gene_variant	MODIFIER	AT5G39510	Vesicle transport v-SNARE family protein	SHOOT GRAVITROPSIM 4 (SGR4); FUNCTIONS IN: receptor activity; INVOLVED IN: gravitropism, Golgi to vacuole transport, protein targeting to vacuole; LOCATED IN: in 7 components; EXPRESSED IN: 26 plant structures; EXPRESSED DURING: 15 growth stages; CONTAINS InterPro DOMAIN/s: Vesicle transport v-SNARE, N-terminal (InterPro:IPR007705); BEST Arabidopsis thaliana protein match is: vesicle transport V-…	AC=36;AN=278;ANN=T|upstream_gene_variant|MODIFIER|VTI11|AT5G39510|transcript|AT5G39510.1|protein_coding||c.-774A>T|||||181|,T|downstream_gene_variant|MODIFIER|GNL1|AT5G39500|transcript|AT5G39500.1|protein_coding||c.*1351A>T|||||1216|,T|downstream_gene_variant|MODIFIER|AT5G39520|AT5G39520|transcript|AT5G39520.1|protein_coding||c.*2659T>A|||||2474|,T|downstream_gene_variant|MODIFIER|AT5G39530|AT5G3…
Stenotrophomonas	5	15821268	15821268_5	5.26767e-08	G	A	-0.0166065	0.00288243	5.26767e-08	0.00477942	upstream_gene_variant	MODIFIER	AT5G39510	Vesicle transport v-SNARE family protein	SHOOT GRAVITROPSIM 4 (SGR4); FUNCTIONS IN: receptor activity; INVOLVED IN: gravitropism, Golgi to vacuole transport, protein targeting to vacuole; LOCATED IN: in 7 components; EXPRESSED IN: 26 plant structures; EXPRESSED DURING: 15 growth stages; CONTAINS InterPro DOMAIN/s: Vesicle transport v-SNARE, N-terminal (InterPro:IPR007705); BEST Arabidopsis thaliana protein match is: vesicle transport V-…	AC=36;AN=278;ANN=A|upstream_gene_variant|MODIFIER|VTI11|AT5G39510|transcript|AT5G39510.1|protein_coding||c.-767G>A|||||174|,A|downstream_gene_variant|MODIFIER|GNL1|AT5G39500|transcript|AT5G39500.1|protein_coding||c.*1358G>A|||||1223|,A|downstream_gene_variant|MODIFIER|AT5G39520|AT5G39520|transcript|AT5G39520.1|protein_coding||c.*2652C>T|||||2467|,A|downstream_gene_variant|MODIFIER|AT5G39530|AT5G3…
Stenotrophomonas	5	15821351	15821351_5	1.34549e-06	A	G	-0.0141827	0.00280496	1.34549e-06	0.0154587	upstream_gene_variant	MODIFIER	AT5G39510	Vesicle transport v-SNARE family protein	SHOOT GRAVITROPSIM 4 (SGR4); FUNCTIONS IN: receptor activity; INVOLVED IN: gravitropism, Golgi to vacuole transport, protein targeting to vacuole; LOCATED IN: in 7 components; EXPRESSED IN: 26 plant structures; EXPRESSED DURING: 15 growth stages; CONTAINS InterPro DOMAIN/s: Vesicle transport v-SNARE, N-terminal (InterPro:IPR007705); BEST Arabidopsis thaliana protein match is: vesicle transport V-…	AC=40;AN=278;ANN=G|upstream_gene_variant|MODIFIER|VTI11|AT5G39510|transcript|AT5G39510.1|protein_coding||c.-684A>G|||||91|,G|downstream_gene_variant|MODIFIER|GNL1|AT5G39500|transcript|AT5G39500.1|protein_coding||c.*1441A>G|||||1306|,G|downstream_gene_variant|MODIFIER|AT5G39520|AT5G39520|transcript|AT5G39520.1|protein_coding||c.*2569T>C|||||2384|,G|downstream_gene_variant|MODIFIER|AT5G39530|AT5G39…
Stenotrophomonas	5	15821448	15821448_5	1.34549e-06	A	G	-0.0141827	0.00280496	1.34549e-06	0.0154587	5_prime_UTR_variant	MODIFIER	AT5G39510	Vesicle transport v-SNARE family protein	SHOOT GRAVITROPSIM 4 (SGR4); FUNCTIONS IN: receptor activity; INVOLVED IN: gravitropism, Golgi to vacuole transport, protein targeting to vacuole; LOCATED IN: in 7 components; EXPRESSED IN: 26 plant structures; EXPRESSED DURING: 15 growth stages; CONTAINS InterPro DOMAIN/s: Vesicle transport v-SNARE, N-terminal (InterPro:IPR007705); BEST Arabidopsis thaliana protein match is: vesicle transport V-…	AC=40;AN=278;ANN=G|5_prime_UTR_variant|MODIFIER|VTI11|AT5G39510|transcript|AT5G39510.1|protein_coding|1/6|c.-137A>G|||||587|,G|downstream_gene_variant|MODIFIER|GNL1|AT5G39500|transcript|AT5G39500.1|protein_coding||c.*1538A>G|||||1403|,G|downstream_gene_variant|MODIFIER|AT5G39520|AT5G39520|transcript|AT5G39520.1|protein_coding||c.*2472T>C|||||2287|,G|downstream_gene_variant|MODIFIER|AT5G39530|AT5G…
Stenotrophomonas	5	15821531	15821531_5	1.34549e-06	A	T	-0.0141827	0.00280496	1.34549e-06	0.0154587	5_prime_UTR_variant	MODIFIER	AT5G39510	Vesicle transport v-SNARE family protein	SHOOT GRAVITROPSIM 4 (SGR4); FUNCTIONS IN: receptor activity; INVOLVED IN: gravitropism, Golgi to vacuole transport, protein targeting to vacuole; LOCATED IN: in 7 components; EXPRESSED IN: 26 plant structures; EXPRESSED DURING: 15 growth stages; CONTAINS InterPro DOMAIN/s: Vesicle transport v-SNARE, N-terminal (InterPro:IPR007705); BEST Arabidopsis thaliana protein match is: vesicle transport V-…	AC=40;AN=278;ANN=T|5_prime_UTR_variant|MODIFIER|VTI11|AT5G39510|transcript|AT5G39510.1|protein_coding|1/6|c.-54A>T|||||504|,T|downstream_gene_variant|MODIFIER|GNL1|AT5G39500|transcript|AT5G39500.1|protein_coding||c.*1621A>T|||||1486|,T|downstream_gene_variant|MODIFIER|AT5G39520|AT5G39520|transcript|AT5G39520.1|protein_coding||c.*2389T>A|||||2204|,T|downstream_gene_variant|MODIFIER|AT5G39530|AT5G3…
Stenotrophomonas	5	15821597	15821597_5	1.34549e-06	T	C	-0.0141827	0.00280496	1.34549e-06	0.0154587	downstream_gene_variant	MODIFIER	AT5G39500	GNOM-like 1	GNOM-like 1 (GNL1); FUNCTIONS IN: ARF guanyl-nucleotide exchange factor activity; INVOLVED IN: ER body organization; LOCATED IN: intracellular; EXPRESSED IN: 23 plant structures; EXPRESSED DURING: 13 growth stages; CONTAINS InterPro DOMAIN/s: SEC7-like (InterPro:IPR000904); BEST Arabidopsis thaliana protein match is: sec7 domain-containing protein (TAIR:AT1G13980.2); Has 2885 Blast hits to 2457 p…	AC=40;AN=278;ANN=C|downstream_gene_variant|MODIFIER|GNL1|AT5G39500|transcript|AT5G39500.1|protein_coding||c.*1687T>C|||||1552|,C|downstream_gene_variant|MODIFIER|AT5G39520|AT5G39520|transcript|AT5G39520.1|protein_coding||c.*2323A>G|||||2138|,C|downstream_gene_variant|MODIFIER|AT5G39530|AT5G39530|transcript|AT5G39530.1|protein_coding||c.*4688A>G|||||4492|,C|intron_variant|MODIFIER|VTI11|AT5G39510|…
Stenotrophomonas	5	15821668	15821668_5	1.34549e-06	C	T	-0.0141827	0.00280496	1.34549e-06	0.0154587	downstream_gene_variant	MODIFIER	AT5G39500	GNOM-like 1	GNOM-like 1 (GNL1); FUNCTIONS IN: ARF guanyl-nucleotide exchange factor activity; INVOLVED IN: ER body organization; LOCATED IN: intracellular; EXPRESSED IN: 23 plant structures; EXPRESSED DURING: 13 growth stages; CONTAINS InterPro DOMAIN/s: SEC7-like (InterPro:IPR000904); BEST Arabidopsis thaliana protein match is: sec7 domain-containing protein (TAIR:AT1G13980.2); Has 2885 Blast hits to 2457 p…	AC=40;AN=278;ANN=T|downstream_gene_variant|MODIFIER|GNL1|AT5G39500|transcript|AT5G39500.1|protein_coding||c.*1758C>T|||||1623|,T|downstream_gene_variant|MODIFIER|AT5G39520|AT5G39520|transcript|AT5G39520.1|protein_coding||c.*2252G>A|||||2067|,T|downstream_gene_variant|MODIFIER|AT5G39530|AT5G39530|transcript|AT5G39530.1|protein_coding||c.*4617G>A|||||4421|,T|intron_variant|MODIFIER|VTI11|AT5G39510|…
Stenotrophomonas	5	15821712	15821712_5	6.20972e-07	C	G	-0.0175947	0.00336443	6.20972e-07	0.00856143	downstream_gene_variant	MODIFIER	AT5G39500	GNOM-like 1	GNOM-like 1 (GNL1); FUNCTIONS IN: ARF guanyl-nucleotide exchange factor activity; INVOLVED IN: ER body organization; LOCATED IN: intracellular; EXPRESSED IN: 23 plant structures; EXPRESSED DURING: 13 growth stages; CONTAINS InterPro DOMAIN/s: SEC7-like (InterPro:IPR000904); BEST Arabidopsis thaliana protein match is: sec7 domain-containing protein (TAIR:AT1G13980.2); Has 2885 Blast hits to 2457 p…	AC=30;AN=278;ANN=G|downstream_gene_variant|MODIFIER|GNL1|AT5G39500|transcript|AT5G39500.1|protein_coding||c.*1802C>G|||||1667|,G|downstream_gene_variant|MODIFIER|AT5G39520|AT5G39520|transcript|AT5G39520.1|protein_coding||c.*2208G>C|||||2023|,G|downstream_gene_variant|MODIFIER|AT5G39530|AT5G39530|transcript|AT5G39530.1|protein_coding||c.*4573G>C|||||4377|,G|intron_variant|MODIFIER|VTI11|AT5G39510|…
Stenotrophomonas	5	15821825	15821825_5	1.34549e-06	C	T	-0.0141827	0.00280496	1.34549e-06	0.0154587	downstream_gene_variant	MODIFIER	AT5G39500	GNOM-like 1	GNOM-like 1 (GNL1); FUNCTIONS IN: ARF guanyl-nucleotide exchange factor activity; INVOLVED IN: ER body organization; LOCATED IN: intracellular; EXPRESSED IN: 23 plant structures; EXPRESSED DURING: 13 growth stages; CONTAINS InterPro DOMAIN/s: SEC7-like (InterPro:IPR000904); BEST Arabidopsis thaliana protein match is: sec7 domain-containing protein (TAIR:AT1G13980.2); Has 2885 Blast hits to 2457 p…	AC=40;AN=278;ANN=T|downstream_gene_variant|MODIFIER|GNL1|AT5G39500|transcript|AT5G39500.1|protein_coding||c.*1915C>T|||||1780|,T|downstream_gene_variant|MODIFIER|AT5G39520|AT5G39520|transcript|AT5G39520.1|protein_coding||c.*2095G>A|||||1910|,T|downstream_gene_variant|MODIFIER|AT5G39530|AT5G39530|transcript|AT5G39530.1|protein_coding||c.*4460G>A|||||4264|,T|intron_variant|MODIFIER|VTI11|AT5G39510|…
Stenotrophomonas	5	15821854	15821854_5	1.34549e-06	G	T	-0.0141827	0.00280496	1.34549e-06	0.0154587	downstream_gene_variant	MODIFIER	AT5G39500	GNOM-like 1	GNOM-like 1 (GNL1); FUNCTIONS IN: ARF guanyl-nucleotide exchange factor activity; INVOLVED IN: ER body organization; LOCATED IN: intracellular; EXPRESSED IN: 23 plant structures; EXPRESSED DURING: 13 growth stages; CONTAINS InterPro DOMAIN/s: SEC7-like (InterPro:IPR000904); BEST Arabidopsis thaliana protein match is: sec7 domain-containing protein (TAIR:AT1G13980.2); Has 2885 Blast hits to 2457 p…	AC=40;AN=278;ANN=T|downstream_gene_variant|MODIFIER|GNL1|AT5G39500|transcript|AT5G39500.1|protein_coding||c.*1944G>T|||||1809|,T|downstream_gene_variant|MODIFIER|AT5G39520|AT5G39520|transcript|AT5G39520.1|protein_coding||c.*2066C>A|||||1881|,T|downstream_gene_variant|MODIFIER|AT5G39530|AT5G39530|transcript|AT5G39530.1|protein_coding||c.*4431C>A|||||4235|,T|intron_variant|MODIFIER|VTI11|AT5G39510|…
Stenotrophomonas	5	15821891	15821891_5	1.34549e-06	C	A	-0.0141827	0.00280496	1.34549e-06	0.0154587	downstream_gene_variant	MODIFIER	AT5G39500	GNOM-like 1	GNOM-like 1 (GNL1); FUNCTIONS IN: ARF guanyl-nucleotide exchange factor activity; INVOLVED IN: ER body organization; LOCATED IN: intracellular; EXPRESSED IN: 23 plant structures; EXPRESSED DURING: 13 growth stages; CONTAINS InterPro DOMAIN/s: SEC7-like (InterPro:IPR000904); BEST Arabidopsis thaliana protein match is: sec7 domain-containing protein (TAIR:AT1G13980.2); Has 2885 Blast hits to 2457 p…	AC=40;AN=278;ANN=A|downstream_gene_variant|MODIFIER|GNL1|AT5G39500|transcript|AT5G39500.1|protein_coding||c.*1981C>A|||||1846|,A|downstream_gene_variant|MODIFIER|AT5G39520|AT5G39520|transcript|AT5G39520.1|protein_coding||c.*2029G>T|||||1844|,A|downstream_gene_variant|MODIFIER|AT5G39530|AT5G39530|transcript|AT5G39530.1|protein_coding||c.*4394G>T|||||4198|,A|intron_variant|MODIFIER|VTI11|AT5G39510|…
Stenotrophomonas	5	15821995	15821995_5	6.20972e-07	G	C	-0.0175947	0.00336443	6.20972e-07	0.00856143	downstream_gene_variant	MODIFIER	AT5G39500	GNOM-like 1	GNOM-like 1 (GNL1); FUNCTIONS IN: ARF guanyl-nucleotide exchange factor activity; INVOLVED IN: ER body organization; LOCATED IN: intracellular; EXPRESSED IN: 23 plant structures; EXPRESSED DURING: 13 growth stages; CONTAINS InterPro DOMAIN/s: SEC7-like (InterPro:IPR000904); BEST Arabidopsis thaliana protein match is: sec7 domain-containing protein (TAIR:AT1G13980.2); Has 2885 Blast hits to 2457 p…	AC=30;AN=278;ANN=C|downstream_gene_variant|MODIFIER|GNL1|AT5G39500|transcript|AT5G39500.1|protein_coding||c.*2085G>C|||||1950|,C|downstream_gene_variant|MODIFIER|AT5G39520|AT5G39520|transcript|AT5G39520.1|protein_coding||c.*1925C>G|||||1740|,C|downstream_gene_variant|MODIFIER|AT5G39530|AT5G39530|transcript|AT5G39530.1|protein_coding||c.*4290C>G|||||4094|,C|intron_variant|MODIFIER|VTI11|AT5G39510|…
Stenotrophomonas	5	15822013	15822013_5	1.34549e-06	T	G	-0.0141827	0.00280496	1.34549e-06	0.0154587	5_prime_UTR_premature_start_codon_gain_variant	LOW	AT5G39510	Vesicle transport v-SNARE family protein	SHOOT GRAVITROPSIM 4 (SGR4); FUNCTIONS IN: receptor activity; INVOLVED IN: gravitropism, Golgi to vacuole transport, protein targeting to vacuole; LOCATED IN: in 7 components; EXPRESSED IN: 26 plant structures; EXPRESSED DURING: 15 growth stages; CONTAINS InterPro DOMAIN/s: Vesicle transport v-SNARE, N-terminal (InterPro:IPR007705); BEST Arabidopsis thaliana protein match is: vesicle transport V-…	AC=40;AN=278;ANN=G|5_prime_UTR_premature_start_codon_gain_variant|LOW|VTI11|AT5G39510|transcript|AT5G39510.1|protein_coding|2/6|c.-22T>G||||||,G|5_prime_UTR_variant|MODIFIER|VTI11|AT5G39510|transcript|AT5G39510.1|protein_coding|2/6|c.-22T>G|||||22|,G|downstream_gene_variant|MODIFIER|GNL1|AT5G39500|transcript|AT5G39500.1|protein_coding||c.*2103T>G|||||1968|,G|downstream_gene_variant|MODIFIER|AT5G3…
Stenotrophomonas	5	15822015	15822015_5	1.34549e-06	A	T	-0.0141827	0.00280496	1.34549e-06	0.0154587	5_prime_UTR_premature_start_codon_gain_variant	LOW	AT5G39510	Vesicle transport v-SNARE family protein	SHOOT GRAVITROPSIM 4 (SGR4); FUNCTIONS IN: receptor activity; INVOLVED IN: gravitropism, Golgi to vacuole transport, protein targeting to vacuole; LOCATED IN: in 7 components; EXPRESSED IN: 26 plant structures; EXPRESSED DURING: 15 growth stages; CONTAINS InterPro DOMAIN/s: Vesicle transport v-SNARE, N-terminal (InterPro:IPR007705); BEST Arabidopsis thaliana protein match is: vesicle transport V-…	AC=40;AN=278;ANN=T|5_prime_UTR_premature_start_codon_gain_variant|LOW|VTI11|AT5G39510|transcript|AT5G39510.1|protein_coding|2/6|c.-20A>T||||||,T|5_prime_UTR_variant|MODIFIER|VTI11|AT5G39510|transcript|AT5G39510.1|protein_coding|2/6|c.-20A>T|||||20|,T|downstream_gene_variant|MODIFIER|GNL1|AT5G39500|transcript|AT5G39500.1|protein_coding||c.*2105A>T|||||1970|,T|downstream_gene_variant|MODIFIER|AT5G3…
Stenotrophomonas	5	15822214	15822214_5	1.34549e-06	T	C	-0.0141827	0.00280496	1.34549e-06	0.0154587	downstream_gene_variant	MODIFIER	AT5G39500	GNOM-like 1	GNOM-like 1 (GNL1); FUNCTIONS IN: ARF guanyl-nucleotide exchange factor activity; INVOLVED IN: ER body organization; LOCATED IN: intracellular; EXPRESSED IN: 23 plant structures; EXPRESSED DURING: 13 growth stages; CONTAINS InterPro DOMAIN/s: SEC7-like (InterPro:IPR000904); BEST Arabidopsis thaliana protein match is: sec7 domain-containing protein (TAIR:AT1G13980.2); Has 2885 Blast hits to 2457 p…	AC=40;AN=278;ANN=C|downstream_gene_variant|MODIFIER|GNL1|AT5G39500|transcript|AT5G39500.1|protein_coding||c.*2304T>C|||||2169|,C|downstream_gene_variant|MODIFIER|AT5G39520|AT5G39520|transcript|AT5G39520.1|protein_coding||c.*1706A>G|||||1521|,C|downstream_gene_variant|MODIFIER|AT5G39530|AT5G39530|transcript|AT5G39530.1|protein_coding||c.*4071A>G|||||3875|,C|downstream_gene_variant|MODIFIER|AT5G395…
Stenotrophomonas	5	15823356	15823356_5	6.20972e-07	A	T	-0.0175947	0.00336443	6.20972e-07	0.00856143	downstream_gene_variant	MODIFIER	AT5G39500	GNOM-like 1	GNOM-like 1 (GNL1); FUNCTIONS IN: ARF guanyl-nucleotide exchange factor activity; INVOLVED IN: ER body organization; LOCATED IN: intracellular; EXPRESSED IN: 23 plant structures; EXPRESSED DURING: 13 growth stages; CONTAINS InterPro DOMAIN/s: SEC7-like (InterPro:IPR000904); BEST Arabidopsis thaliana protein match is: sec7 domain-containing protein (TAIR:AT1G13980.2); Has 2885 Blast hits to 2457 p…	AC=30;AN=278;ANN=T|downstream_gene_variant|MODIFIER|GNL1|AT5G39500|transcript|AT5G39500.1|protein_coding||c.*3446A>T|||||3311|,T|downstream_gene_variant|MODIFIER|AT5G39520|AT5G39520|transcript|AT5G39520.1|protein_coding||c.*564T>A|||||379|,T|downstream_gene_variant|MODIFIER|AT5G39530|AT5G39530|transcript|AT5G39530.1|protein_coding||c.*2929T>A|||||2733|,T|downstream_gene_variant|MODIFIER|AT5G39535…
Stenotrophomonas	5	15823380	15823380_5	6.20972e-07	T	C	-0.0175947	0.00336443	6.20972e-07	0.00856143	downstream_gene_variant	MODIFIER	AT5G39500	GNOM-like 1	GNOM-like 1 (GNL1); FUNCTIONS IN: ARF guanyl-nucleotide exchange factor activity; INVOLVED IN: ER body organization; LOCATED IN: intracellular; EXPRESSED IN: 23 plant structures; EXPRESSED DURING: 13 growth stages; CONTAINS InterPro DOMAIN/s: SEC7-like (InterPro:IPR000904); BEST Arabidopsis thaliana protein match is: sec7 domain-containing protein (TAIR:AT1G13980.2); Has 2885 Blast hits to 2457 p…	AC=30;AN=278;ANN=C|downstream_gene_variant|MODIFIER|GNL1|AT5G39500|transcript|AT5G39500.1|protein_coding||c.*3470T>C|||||3335|,C|downstream_gene_variant|MODIFIER|AT5G39520|AT5G39520|transcript|AT5G39520.1|protein_coding||c.*540A>G|||||355|,C|downstream_gene_variant|MODIFIER|AT5G39530|AT5G39530|transcript|AT5G39530.1|protein_coding||c.*2905A>G|||||2709|,C|downstream_gene_variant|MODIFIER|AT5G39535…
Stenotrophomonas	5	15823392	15823392_5	6.20972e-07	C	T	-0.0175947	0.00336443	6.20972e-07	0.00856143	downstream_gene_variant	MODIFIER	AT5G39500	GNOM-like 1	GNOM-like 1 (GNL1); FUNCTIONS IN: ARF guanyl-nucleotide exchange factor activity; INVOLVED IN: ER body organization; LOCATED IN: intracellular; EXPRESSED IN: 23 plant structures; EXPRESSED DURING: 13 growth stages; CONTAINS InterPro DOMAIN/s: SEC7-like (InterPro:IPR000904); BEST Arabidopsis thaliana protein match is: sec7 domain-containing protein (TAIR:AT1G13980.2); Has 2885 Blast hits to 2457 p…	AC=30;AN=278;ANN=T|downstream_gene_variant|MODIFIER|GNL1|AT5G39500|transcript|AT5G39500.1|protein_coding||c.*3482C>T|||||3347|,T|downstream_gene_variant|MODIFIER|AT5G39520|AT5G39520|transcript|AT5G39520.1|protein_coding||c.*528G>A|||||343|,T|downstream_gene_variant|MODIFIER|AT5G39530|AT5G39530|transcript|AT5G39530.1|protein_coding||c.*2893G>A|||||2697|,T|downstream_gene_variant|MODIFIER|AT5G39535…
Stenotrophomonas	5	15823396	15823396_5	6.20972e-07	G	A	-0.0175947	0.00336443	6.20972e-07	0.00856143	downstream_gene_variant	MODIFIER	AT5G39500	GNOM-like 1	GNOM-like 1 (GNL1); FUNCTIONS IN: ARF guanyl-nucleotide exchange factor activity; INVOLVED IN: ER body organization; LOCATED IN: intracellular; EXPRESSED IN: 23 plant structures; EXPRESSED DURING: 13 growth stages; CONTAINS InterPro DOMAIN/s: SEC7-like (InterPro:IPR000904); BEST Arabidopsis thaliana protein match is: sec7 domain-containing protein (TAIR:AT1G13980.2); Has 2885 Blast hits to 2457 p…	AC=30;AN=278;ANN=A|downstream_gene_variant|MODIFIER|GNL1|AT5G39500|transcript|AT5G39500.1|protein_coding||c.*3486G>A|||||3351|,A|downstream_gene_variant|MODIFIER|AT5G39520|AT5G39520|transcript|AT5G39520.1|protein_coding||c.*524C>T|||||339|,A|downstream_gene_variant|MODIFIER|AT5G39530|AT5G39530|transcript|AT5G39530.1|protein_coding||c.*2889C>T|||||2693|,A|downstream_gene_variant|MODIFIER|AT5G39535…
Stenotrophomonas	5	15823397	15823397_5	6.20972e-07	G	A	-0.0175947	0.00336443	6.20972e-07	0.00856143	downstream_gene_variant	MODIFIER	AT5G39500	GNOM-like 1	GNOM-like 1 (GNL1); FUNCTIONS IN: ARF guanyl-nucleotide exchange factor activity; INVOLVED IN: ER body organization; LOCATED IN: intracellular; EXPRESSED IN: 23 plant structures; EXPRESSED DURING: 13 growth stages; CONTAINS InterPro DOMAIN/s: SEC7-like (InterPro:IPR000904); BEST Arabidopsis thaliana protein match is: sec7 domain-containing protein (TAIR:AT1G13980.2); Has 2885 Blast hits to 2457 p…	AC=30;AN=278;ANN=A|downstream_gene_variant|MODIFIER|GNL1|AT5G39500|transcript|AT5G39500.1|protein_coding||c.*3487G>A|||||3352|,A|downstream_gene_variant|MODIFIER|AT5G39520|AT5G39520|transcript|AT5G39520.1|protein_coding||c.*523C>T|||||338|,A|downstream_gene_variant|MODIFIER|AT5G39530|AT5G39530|transcript|AT5G39530.1|protein_coding||c.*2888C>T|||||2692|,A|downstream_gene_variant|MODIFIER|AT5G39535…
Stenotrophomonas	5	15823431	15823431_5	6.20972e-07	G	A	-0.0175947	0.00336443	6.20972e-07	0.00856143	splice_region_variant&intron_variant	LOW	AT5G39510	Vesicle transport v-SNARE family protein	SHOOT GRAVITROPSIM 4 (SGR4); FUNCTIONS IN: receptor activity; INVOLVED IN: gravitropism, Golgi to vacuole transport, protein targeting to vacuole; LOCATED IN: in 7 components; EXPRESSED IN: 26 plant structures; EXPRESSED DURING: 15 growth stages; CONTAINS InterPro DOMAIN/s: Vesicle transport v-SNARE, N-terminal (InterPro:IPR007705); BEST Arabidopsis thaliana protein match is: vesicle transport V-…	AC=30;AN=278;ANN=A|splice_region_variant&intron_variant|LOW|VTI11|AT5G39510|transcript|AT5G39510.1|protein_coding|5/5|c.514-8G>A||||||,A|downstream_gene_variant|MODIFIER|GNL1|AT5G39500|transcript|AT5G39500.1|protein_coding||c.*3521G>A|||||3386|,A|downstream_gene_variant|MODIFIER|AT5G39520|AT5G39520|transcript|AT5G39520.1|protein_coding||c.*489C>T|||||304|,A|downstream_gene_variant|MODIFIER|AT5G39…
Stenotrophomonas	5	15823883	15823883_5	6.20972e-07	T	G	-0.0175947	0.00336443	6.20972e-07	0.00856143	3_prime_UTR_variant	MODIFIER	AT5G39520	Protein of unknown function (DUF1997)	Protein of unknown function (DUF1997); FUNCTIONS IN: molecular_function unknown; INVOLVED IN: biological_process unknown; LOCATED IN: chloroplast; EXPRESSED IN: 9 plant structures; EXPRESSED DURING: LP.06 six leaves visible, LP.04 four leaves visible, 4 anthesis, 4 leaf senescence stage, petal differentiation and expansion stage; CONTAINS InterPro DOMAIN/s: Protein of unknown function DUF1997 (In…	AC=30;AN=278;ANN=G|3_prime_UTR_variant|MODIFIER|AT5G39520|AT5G39520|transcript|AT5G39520.1|protein_coding|5/5|c.*37A>C|||||37|,G|downstream_gene_variant|MODIFIER|GNL1|AT5G39500|transcript|AT5G39500.1|protein_coding||c.*3973T>G|||||3838|,G|downstream_gene_variant|MODIFIER|VTI11|AT5G39510|transcript|AT5G39510.1|protein_coding||c.*292T>G|||||43|,G|downstream_gene_variant|MODIFIER|AT5G39530|AT5G39530…
K03832 tonB; periplasmic protein TonB
K03832	3	1864777	1864777_3	7.08547e-06	C	G	-0.000227777	4.87679e-05	7.08547e-06	0.999779	upstream_gene_variant	MODIFIER	AT3G06145	Unknown	unknown protein; Has 15 Blast hits to 15 proteins in 7 species: Archae - 0; Bacteria - 0; Metazoa - 0; Fungi - 0; Plants - 15; Viruses - 0; Other Eukaryotes - 0 (source: NCBI BLink).	AC=40;AN=278;ANN=G|upstream_gene_variant|MODIFIER|AT3G06145|AT3G06145|transcript|AT3G06145.1|protein_coding||c.-4159G>C|||||4127|,G|upstream_gene_variant|MODIFIER|AT3G06150|AT3G06150|transcript|AT3G06150.1|protein_coding||c.-1022G>C|||||661|,G|upstream_gene_variant|MODIFIER|AT3G06170|AT3G06170|transcript|AT3G06170.1|protein_coding||c.-2743C>G|||||2638|,G|intron_variant|MODIFIER|REM21|AT3G06160|tr…
K03832	3	1873256	1873256_3	3.60718e-06	A	G	-0.000245053	5.07385e-05	3.60718e-06	0.999779	upstream_gene_variant	MODIFIER	AT3G06200	P-loop containing nucleoside triphosphate hydrolases superfamily protein	P-loop containing nucleoside triphosphate hydrolases superfamily protein; FUNCTIONS IN: guanylate kinase activity; INVOLVED IN: purine nucleotide metabolic process; LOCATED IN: chloroplast; EXPRESSED IN: 22 plant structures; EXPRESSED DURING: 13 growth stages; CONTAINS InterPro DOMAIN/s: Guanylate kinase (InterPro:IPR008144), Guanylate kinase/L-type calcium channel (InterPro:IPR008145), Guanylate…	AC=36;AN=278;ANN=G|upstream_gene_variant|MODIFIER|GK3|AT3G06200|transcript|AT3G06200.1|protein_coding||c.-4422A>G|||||4338|,G|downstream_gene_variant|MODIFIER|AT3G06170|AT3G06170|transcript|AT3G06170.1|protein_coding||c.*3518A>G|||||3308|,G|downstream_gene_variant|MODIFIER|BPM2|AT3G06190|transcript|AT3G06190.1|protein_coding||c.*1321T>C|||||1035|,G|downstream_gene_variant|MODIFIER|BPM2|AT3G06190|…
K03832	5	8700225	8700225_5	4.80847e-06	C	A	-0.000270118	5.67188e-05	4.80847e-06	0.999779	upstream_gene_variant	MODIFIER	AT5G25180	cytochrome P450, family 71, subfamily B, polypeptide 14	cytochrome P450, family 71, subfamily B, polypeptide 14" (CYP71B14); FUNCTIONS IN: electron carrier activity, monooxygenase activity, iron ion binding, oxygen binding, heme binding; INVOLVED IN: oxidation reduction; LOCATED IN: cellular_component unknown; EXPRESSED IN: inflorescence meristem; CONTAINS InterPro DOMAIN/s: Cytochrome P450 (InterPro:IPR001128), Cytochrome P450, E-class, group I (Inte…	AC=28;AN=278;ANN=A|upstream_gene_variant|MODIFIER|CYP71B14|AT5G25180|transcript|AT5G25180.1|protein_coding||c.-4004G>T|||||3117|,A|intergenic_region|MODIFIER|CYP71B14-ERF003|AT5G25180-AT5G25190|intergenic_region|AT5G25180-AT5G25190|||n.8700225C>A||||||
K03832	5	8700269	8700269_5	4.80847e-06	T	G	-0.000270118	5.67188e-05	4.80847e-06	0.999779	upstream_gene_variant	MODIFIER	AT5G25180	cytochrome P450, family 71, subfamily B, polypeptide 14	cytochrome P450, family 71, subfamily B, polypeptide 14" (CYP71B14); FUNCTIONS IN: electron carrier activity, monooxygenase activity, iron ion binding, oxygen binding, heme binding; INVOLVED IN: oxidation reduction; LOCATED IN: cellular_component unknown; EXPRESSED IN: inflorescence meristem; CONTAINS InterPro DOMAIN/s: Cytochrome P450 (InterPro:IPR001128), Cytochrome P450, E-class, group I (Inte…	AC=28;AN=278;ANN=G|upstream_gene_variant|MODIFIER|CYP71B14|AT5G25180|transcript|AT5G25180.1|protein_coding||c.-4048A>C|||||3161|,G|intergenic_region|MODIFIER|CYP71B14-ERF003|AT5G25180-AT5G25190|intergenic_region|AT5G25180-AT5G25190|||n.8700269T>G||||||
K03832	5	8700273	8700273_5	4.80847e-06	C	T	-0.000270118	5.67188e-05	4.80847e-06	0.999779	upstream_gene_variant	MODIFIER	AT5G25180	cytochrome P450, family 71, subfamily B, polypeptide 14	cytochrome P450, family 71, subfamily B, polypeptide 14" (CYP71B14); FUNCTIONS IN: electron carrier activity, monooxygenase activity, iron ion binding, oxygen binding, heme binding; INVOLVED IN: oxidation reduction; LOCATED IN: cellular_component unknown; EXPRESSED IN: inflorescence meristem; CONTAINS InterPro DOMAIN/s: Cytochrome P450 (InterPro:IPR001128), Cytochrome P450, E-class, group I (Inte…	AC=28;AN=278;ANN=T|upstream_gene_variant|MODIFIER|CYP71B14|AT5G25180|transcript|AT5G25180.1|protein_coding||c.-4052G>A|||||3165|,T|intergenic_region|MODIFIER|CYP71B14-ERF003|AT5G25180-AT5G25190|intergenic_region|AT5G25180-AT5G25190|||n.8700273C>T||||||
K02014 TC.FEV.OM; iron complex outermembrane recepter protein
K02014	3	1864241	1864241_3	5.11804e-06	A	T	-0.000757661	0.000159584	5.11804e-06	0.577825	upstream_gene_variant	MODIFIER	AT3G06145	Unknown	unknown protein; Has 15 Blast hits to 15 proteins in 7 species: Archae - 0; Bacteria - 0; Metazoa - 0; Fungi - 0; Plants - 15; Viruses - 0; Other Eukaryotes - 0 (source: NCBI BLink).	AC=30;AN=278;ANN=T|upstream_gene_variant|MODIFIER|AT3G06145|AT3G06145|transcript|AT3G06145.1|protein_coding||c.-3623T>A|||||3591|,T|upstream_gene_variant|MODIFIER|AT3G06150|AT3G06150|transcript|AT3G06150.1|protein_coding||c.-486T>A|||||125|,T|upstream_gene_variant|MODIFIER|REM21|AT3G06160|transcript|AT3G06160.2|protein_coding||c.-85A>T|||||32|,T|upstream_gene_variant|MODIFIER|AT3G06170|AT3G06170|…
K02014	3	1864777	1864777_3	7.09254e-06	C	G	-0.000660403	0.000141402	7.09254e-06	0.577825	upstream_gene_variant	MODIFIER	AT3G06145	Unknown	unknown protein; Has 15 Blast hits to 15 proteins in 7 species: Archae - 0; Bacteria - 0; Metazoa - 0; Fungi - 0; Plants - 15; Viruses - 0; Other Eukaryotes - 0 (source: NCBI BLink).	AC=40;AN=278;ANN=G|upstream_gene_variant|MODIFIER|AT3G06145|AT3G06145|transcript|AT3G06145.1|protein_coding||c.-4159G>C|||||4127|,G|upstream_gene_variant|MODIFIER|AT3G06150|AT3G06150|transcript|AT3G06150.1|protein_coding||c.-1022G>C|||||661|,G|upstream_gene_variant|MODIFIER|AT3G06170|AT3G06170|transcript|AT3G06170.1|protein_coding||c.-2743C>G|||||2638|,G|intron_variant|MODIFIER|REM21|AT3G06160|tr…
K02014	3	1873256	1873256_3	3.09336e-06	A	G	-0.000715008	0.000146956	3.09336e-06	0.574941	upstream_gene_variant	MODIFIER	AT3G06200	P-loop containing nucleoside triphosphate hydrolases superfamily protein	P-loop containing nucleoside triphosphate hydrolases superfamily protein; FUNCTIONS IN: guanylate kinase activity; INVOLVED IN: purine nucleotide metabolic process; LOCATED IN: chloroplast; EXPRESSED IN: 22 plant structures; EXPRESSED DURING: 13 growth stages; CONTAINS InterPro DOMAIN/s: Guanylate kinase (InterPro:IPR008144), Guanylate kinase/L-type calcium channel (InterPro:IPR008145), Guanylate…	AC=36;AN=278;ANN=G|upstream_gene_variant|MODIFIER|GK3|AT3G06200|transcript|AT3G06200.1|protein_coding||c.-4422A>G|||||4338|,G|downstream_gene_variant|MODIFIER|AT3G06170|AT3G06170|transcript|AT3G06170.1|protein_coding||c.*3518A>G|||||3308|,G|downstream_gene_variant|MODIFIER|BPM2|AT3G06190|transcript|AT3G06190.1|protein_coding||c.*1321T>C|||||1035|,G|downstream_gene_variant|MODIFIER|BPM2|AT3G06190|…
K02014	3	1875670	1875670_3	5.58898e-06	G	C	-0.000733816	0.000155241	5.58898e-06	0.577825	missense_variant	MODERATE	AT3G06190	BTB-POZ and MATH domain 2	BTB-POZ and MATH domain 2 (BPM2); CONTAINS InterPro DOMAIN/s: TRAF-like (InterPro:IPR008974), MATH (InterPro:IPR002083), BTB/POZ fold (InterPro:IPR011333), BTB/POZ (InterPro:IPR013069), Kelch related (InterPro:IPR013089), BTB/POZ-like (InterPro:IPR000210), TRAF-type (InterPro:IPR013322); BEST Arabidopsis thaliana protein match is: BTB-POZ and MATH domain 1 (TAIR:AT5G19000.1); Has 5905 Blast hits …	AC=32;AN=278;ANN=C|missense_variant|MODERATE|BPM2|AT3G06190|transcript|AT3G06190.1|protein_coding|2/4|c.745C>G|p.Gln249Glu|1083/1845|745/1221|249/406||,C|upstream_gene_variant|MODIFIER|GK3|AT3G06200|transcript|AT3G06200.1|protein_coding||c.-2008G>C|||||1924|,C|upstream_gene_variant|MODIFIER|AT3G06210|AT3G06210|transcript|AT3G06210.1|protein_coding||c.-4423G>C|||||4423|,C|downstream_gene_variant|M…
K02014	3	1879144	1879144_3	6.95438e-06	T	C	-0.000770816	0.000164878	6.95438e-06	0.577825	3_prime_UTR_variant	MODIFIER	AT3G06200	P-loop containing nucleoside triphosphate hydrolases superfamily protein	P-loop containing nucleoside triphosphate hydrolases superfamily protein; FUNCTIONS IN: guanylate kinase activity; INVOLVED IN: purine nucleotide metabolic process; LOCATED IN: chloroplast; EXPRESSED IN: 22 plant structures; EXPRESSED DURING: 13 growth stages; CONTAINS InterPro DOMAIN/s: Guanylate kinase (InterPro:IPR008144), Guanylate kinase/L-type calcium channel (InterPro:IPR008145), Guanylate…	AC=28;AN=278;ANN=C|3_prime_UTR_variant|MODIFIER|GK3|AT3G06200|transcript|AT3G06200.1|protein_coding|2/2|c.*198T>C|||||618|,C|upstream_gene_variant|MODIFIER|BPM2|AT3G06190|transcript|AT3G06190.1|protein_coding||c.-2569A>G|||||2231|,C|upstream_gene_variant|MODIFIER|AT3G06210|AT3G06210|transcript|AT3G06210.1|protein_coding||c.-949T>C|||||949|,C|upstream_gene_variant|MODIFIER|BPM2|AT3G06190|transcrip…
K02014	3	6614038	6614038_3	5.53613e-06	G	T	-0.000778503	0.000164617	5.53613e-06	0.577825	5_prime_UTR_variant	MODIFIER	AT3G19130	RNA-binding protein 47B	RNA-binding protein 47B (RBP47B); FUNCTIONS IN: RNA binding; EXPRESSED IN: 23 plant structures; EXPRESSED DURING: 14 growth stages; CONTAINS InterPro DOMAIN/s: RNA recognition motif, RNP-1 (InterPro:IPR000504), Nucleotide-binding, alpha-beta plait (InterPro:IPR012677); BEST Arabidopsis thaliana protein match is: RNA-binding protein 47A (TAIR:AT1G49600.1); Has 37628 Blast hits to 21966 proteins in…	AC=28;AN=278;ANN=T|5_prime_UTR_variant|MODIFIER|RBP47B|AT3G19130|transcript|AT3G19130.1|protein_coding|1/6|c.-215C>A|||||215|,T|upstream_gene_variant|MODIFIER|AT3G19120|AT3G19120|transcript|AT3G19120.1|protein_coding||c.-3020C>A|||||2979|,T|downstream_gene_variant|MODIFIER|CRK2|AT3G19100|transcript|AT3G19100.1|protein_coding||c.*5058G>T|||||4743|,T|downstream_gene_variant|MODIFIER|ATL62|AT3G19140…
K02014	3	6617337	6617337_3	9.73206e-07	G	A	-0.000834114	0.000162616	9.73206e-07	0.315665	upstream_gene_variant	MODIFIER	AT3G19130	RNA-binding protein 47B	RNA-binding protein 47B (RBP47B); FUNCTIONS IN: RNA binding; EXPRESSED IN: 23 plant structures; EXPRESSED DURING: 14 growth stages; CONTAINS InterPro DOMAIN/s: RNA recognition motif, RNP-1 (InterPro:IPR000504), Nucleotide-binding, alpha-beta plait (InterPro:IPR012677); BEST Arabidopsis thaliana protein match is: RNA-binding protein 47A (TAIR:AT1G49600.1); Has 37628 Blast hits to 21966 proteins in…	AC=28;AN=278;ANN=A|upstream_gene_variant|MODIFIER|RBP47B|AT3G19130|transcript|AT3G19130.1|protein_coding||c.-3514C>T|||||3293|,A|upstream_gene_variant|MODIFIER|ATL62|AT3G19140|transcript|AT3G19140.1|protein_coding||c.-2002C>T|||||2002|,A|downstream_gene_variant|MODIFIER|IPT8|AT3G19160|transcript|AT3G19160.1|protein_coding||c.*4656C>T|||||4651|,A|intron_variant|MODIFIER|KRP6|AT3G19150|transcript|A…
K02014	3	18460090	18460090_3	1.05672e-06	C	A	-0.000728541	0.000142548	1.05672e-06	0.315665	upstream_gene_variant	MODIFIER	AT3G49760	basic leucine-zipper 5	basic leucine-zipper 5 (bZIP5); FUNCTIONS IN: DNA binding, sequence-specific DNA binding transcription factor activity; INVOLVED IN: regulation of transcription, DNA-dependent; LOCATED IN: nucleus; EXPRESSED IN: root stele, pericycle, root, primary root elongation zone, primary root differentiation zone; CONTAINS InterPro DOMAIN/s: Basic-leucine zipper (bZIP) transcription factor (InterPro:IPR004…	AC=38;AN=278;ANN=A|upstream_gene_variant|MODIFIER|AtbZIP5|AT3G49760|transcript|AT3G49760.1|protein_coding||c.-4051G>T|||||3965|,A|upstream_gene_variant|MODIFIER|AT3G49765|AT3G49765|transcript|AT3G49765.1|pseudogene||n.-51C>A|||||51|,A|downstream_gene_variant|MODIFIER|AT3G49770|AT3G49770|transcript|AT3G49770.1|protein_coding||c.*1044G>T|||||800|,A|intergenic_region|MODIFIER|AtbZIP5-AT3G49765|AT3G4…
K02014	5	4560716	4560716_5	3.20779e-06	C	T	-0.000481526	9.91401e-05	3.20779e-06	0.574941	upstream_gene_variant	MODIFIER	AT5G14130	Peroxidase superfamily protein	Peroxidase superfamily protein; FUNCTIONS IN: peroxidase activity, heme binding; INVOLVED IN: response to oxidative stress, oxidation reduction; LOCATED IN: endomembrane system; EXPRESSED IN: embryo, hypocotyl, fruit, root; EXPRESSED DURING: C globular stage; CONTAINS InterPro DOMAIN/s: Haem peroxidase (InterPro:IPR010255), Plant peroxidase (InterPro:IPR000823), Peroxidases heam-ligand binding si…	AC=152;AN=278;ANN=T|upstream_gene_variant|MODIFIER|PER55|AT5G14130|transcript|AT5G14130.1|protein_coding||c.-688G>A|||||649|,T|upstream_gene_variant|MODIFIER|AT5G14140|AT5G14140|transcript|AT5G14140.1|protein_coding||c.-823C>T|||||748|,T|downstream_gene_variant|MODIFIER|AT5G14120|AT5G14120|transcript|AT5G14120.1|protein_coding||c.*2269C>T|||||2006|,T|downstream_gene_variant|MODIFIER|AT5G14150|AT5…
K02014	5	4560763	4560763_5	7.09152e-06	A	G	-0.000467078	0.000100007	7.09152e-06	0.577825	upstream_gene_variant	MODIFIER	AT5G14130	Peroxidase superfamily protein	Peroxidase superfamily protein; FUNCTIONS IN: peroxidase activity, heme binding; INVOLVED IN: response to oxidative stress, oxidation reduction; LOCATED IN: endomembrane system; EXPRESSED IN: embryo, hypocotyl, fruit, root; EXPRESSED DURING: C globular stage; CONTAINS InterPro DOMAIN/s: Haem peroxidase (InterPro:IPR010255), Plant peroxidase (InterPro:IPR000823), Peroxidases heam-ligand binding si…	AC=156;AN=278;ANN=G|upstream_gene_variant|MODIFIER|PER55|AT5G14130|transcript|AT5G14130.1|protein_coding||c.-735T>C|||||696|,G|upstream_gene_variant|MODIFIER|AT5G14140|AT5G14140|transcript|AT5G14140.1|protein_coding||c.-776A>G|||||701|,G|downstream_gene_variant|MODIFIER|AT5G14120|AT5G14120|transcript|AT5G14120.1|protein_coding||c.*2316A>G|||||2053|,G|downstream_gene_variant|MODIFIER|AT5G14150|AT5…
K02014	5	16865587	16865587_5	8.97535e-07	A	G	-0.00083658	0.000162522	8.97535e-07	0.315665	upstream_gene_variant	MODIFIER	AT5G42210	Major facilitator superfamily protein	Major facilitator superfamily protein; FUNCTIONS IN: molecular_function unknown; INVOLVED IN: transmembrane transport; LOCATED IN: endomembrane system; CONTAINS InterPro DOMAIN/s: Major facilitator superfamily MFS-1 (InterPro:IPR011701), Major facilitator superfamily, general substrate transporter (InterPro:IPR016196); BEST Arabidopsis thaliana protein match is: Major facilitator superfamily prot…	AC=28;AN=278;ANN=G|upstream_gene_variant|MODIFIER|AT5G42210|AT5G42210|transcript|AT5G42210.1|protein_coding||c.-2278A>G|||||453|,G|downstream_gene_variant|MODIFIER|ATL23|AT5G42200|transcript|AT5G42200.1|protein_coding||c.*4573A>G|||||4355|,G|downstream_gene_variant|MODIFIER|AT5G42203|AT5G42203|transcript|AT5G42203.1|protein_coding||c.*2372A>G|||||2372|,G|intergenic_region|MODIFIER|AT5G42203-AT5G4…
K03088 rpoE; RNA polymerase sigma-70 factor, ECF subfamily
K03088	3	6617337	6617337_3	1.70406e-06	G	A	-0.000504608	0.000100869	1.70406e-06	0.979194	upstream_gene_variant	MODIFIER	AT3G19130	RNA-binding protein 47B	RNA-binding protein 47B (RBP47B); FUNCTIONS IN: RNA binding; EXPRESSED IN: 23 plant structures; EXPRESSED DURING: 14 growth stages; CONTAINS InterPro DOMAIN/s: RNA recognition motif, RNP-1 (InterPro:IPR000504), Nucleotide-binding, alpha-beta plait (InterPro:IPR012677); BEST Arabidopsis thaliana protein match is: RNA-binding protein 47A (TAIR:AT1G49600.1); Has 37628 Blast hits to 21966 proteins in…	AC=28;AN=278;ANN=A|upstream_gene_variant|MODIFIER|RBP47B|AT3G19130|transcript|AT3G19130.1|protein_coding||c.-3514C>T|||||3293|,A|upstream_gene_variant|MODIFIER|ATL62|AT3G19140|transcript|AT3G19140.1|protein_coding||c.-2002C>T|||||2002|,A|downstream_gene_variant|MODIFIER|IPT8|AT3G19160|transcript|AT3G19160.1|protein_coding||c.*4656C>T|||||4651|,A|intron_variant|MODIFIER|KRP6|AT3G19150|transcript|A…
K03088	4	8290041	8290041_4	8.80259e-06	C	A	-0.000457136	9.89738e-05	8.80259e-06	0.979194	missense_variant	MODERATE	AT4G14390	Ankyrin repeat family protein	Ankyrin repeat family protein; FUNCTIONS IN: molecular_function unknown; INVOLVED IN: biological_process unknown; LOCATED IN: cellular_component unknown; EXPRESSED IN: 19 plant structures; EXPRESSED DURING: 8 growth stages; CONTAINS InterPro DOMAIN/s: Ankyrin repeat-containing domain (InterPro:IPR020683), Ankyrin repeat (InterPro:IPR002110); BEST Arabidopsis thaliana protein match is: ankyrin rep…	AC=30;AN=278;ANN=A|missense_variant|MODERATE|AT4G14390|AT4G14390|transcript|AT4G14390.1|protein_coding|2/4|c.262C>A|p.Leu88Ile|262/2085|262/2085|88/694||,A|upstream_gene_variant|MODIFIER|AT4G14385|AT4G14385|transcript|AT4G14385.1|protein_coding||c.-1419G>T|||||1241|,A|upstream_gene_variant|MODIFIER|ACD6|AT4G14400|transcript|AT4G14400.1|protein_coding||c.-4627C>A|||||4405|,A|upstream_gene_variant|…
K03088	4	8290043	8290043_4	8.80259e-06	T	A	-0.000457136	9.89738e-05	8.80259e-06	0.979194	synonymous_variant	LOW	AT4G14390	Ankyrin repeat family protein	Ankyrin repeat family protein; FUNCTIONS IN: molecular_function unknown; INVOLVED IN: biological_process unknown; LOCATED IN: cellular_component unknown; EXPRESSED IN: 19 plant structures; EXPRESSED DURING: 8 growth stages; CONTAINS InterPro DOMAIN/s: Ankyrin repeat-containing domain (InterPro:IPR020683), Ankyrin repeat (InterPro:IPR002110); BEST Arabidopsis thaliana protein match is: ankyrin rep…	AC=30;AN=278;ANN=A|synonymous_variant|LOW|AT4G14390|AT4G14390|transcript|AT4G14390.1|protein_coding|2/4|c.264T>A|p.Leu88Leu|264/2085|264/2085|88/694||,A|upstream_gene_variant|MODIFIER|AT4G14385|AT4G14385|transcript|AT4G14385.1|protein_coding||c.-1421A>T|||||1243|,A|upstream_gene_variant|MODIFIER|ACD6|AT4G14400|transcript|AT4G14400.1|protein_coding||c.-4625T>A|||||4403|,A|upstream_gene_variant|MOD…
