# Supplementary material for: Host genome and bacterial taxa shape the Arabidopsis seed microbiome
Source: EMBO Rep. 2025 Nov 28;27(1):122–41. doi: 10.1038/s44319-025-00635-x (PMC12796167; doi:10.1038/s44319-025-00635-x)
Supplement: Supplementary file 8 — Data Set EV6 [file 44319_2025_635_MOESM8_ESM.xlsx]

## Sheet: Title
	Dataset EV6: Related to figure Appendix Figure S2 Sample-level weighted NSTI( Nearest Sequenced Taxon Index)

## Sheet: NSTI
Sample	weighted_NSTI
Pna.17	0.0448574
KBS.Mac.23	0.0995611
RRS.7	0.0362048
ANT11PNA1.4	0.0619092
RMX413.7	0.0999474
MNF.Pot.80	0.0442491
LI.OF.095	0.138103
KNO.11	0.0429553
WAR	0.0734658
KBS.Mac.75	0.0802367
Kin.0	0.0447676
Paw.4	0.0902004
FOR.5	0.0421686
Wilcox.4	0.0679016
Col.0	0.0322726
ANT11ME1.32	0.0317878
UKID90	0.0511932
Bea.1	0.054648
Bid.1	0.0497079
UKID2	0.0929655
Ksk.2	0.0380242
UKSE06.316	0.0763791
UKSW06.220	0.126666
UKID17	0.0663932
Edi.1	0.0405305
Wis.1	0.058764
UKSE06.556	0.0406986
CIBC.5	0.0695862
Bra.1	0.052263
Edinb.5	0.105639
UKID15	0.0562854
HR.10	0.0686582
Alst.1	0.0497626
UKSW06.202	0.0653958
Boot.1	0.0484182
UKID9	0.0818045
UKID58	0.074507
UKID88	0.0585338
ANT09A3	0.0534287
UKID35	0.082131
ANT12A1	0.043744
Poo.1	0.0449264
CIBC.4	0.0538469
UKID103	0.0561315
Su.1	0.0490991
UKID109	0.0497153
Chr.1	0.0766552
UKID93	0.0322082
Hil.1	0.0795081
Ema.1	0.0770625
NFA.10	0.0166731
PHW.14	0.0263846
UKID64	0.0694473
UKID53	0.0160486
Sorbo	0.153525
Kondara	0.0706898
Ge.1	0.127112
Wei.0	0.0369166
Zu.1	0.0726446
T890	0.0910849
T790	0.143361
TOM.07	0.0739892
T940	0.07096
TDr.7	0.0563418
Eden.2	0.126579
TDr.1	0.0570557
TDr.5	0.0611394
T980	0.0539832
T950	0.0671155
Ull2.13	0.0432147
T990	0.048512
App1.16	0.0632549
Stabby.13	0.082501
Ba5.1	0.068362
TDr.11	0.085268
Sr.5	0.0593246
Vinslov	0.0523152
Eden.1	0.0430404
Ba4.1	0.0346666
T610	0.058349
THO.08	0.0600107
Eds.1	0.0483717
TDr.13	0.0380885
T580	0.0819688
T860	0.0765414
Ale.S.41.1	0.0409314
T1000	0.0541012
T620	0.0693108
Gro.3	0.0547156
Fly2.1	0.0845429
Spr1.2	0.0573736
T900	0.0287352
Tos.82.387	0.0224335
T1010	0.0339281
T1050	0.0687874
Lom1.1	0.0763633
Boo2.3	0.0439896
T1070	0.0351163
Hov1.7	0.0165039
San.2	0.0367915
Lov.5	0.062019
T1110	0.0628759
T480	0.0646528
App1.12	0.0170924
T570	0.0155453
TDr.9	0.0149716
Bla.1	0.0378633
Pla.0	0.0483402
Can.0	0.0754778
Per.1	0.0342495
Rsch.4	0.0502227
Stw.0	0.0832159
Ms.0	0.047955
Ors.2	0.0449054
Ors.1	0.0420005
Fei.0	0.062406
Co	0.090981
Wa.1	0.0164934
Kas.2	0.0529344
Hey.1	0.0832773
Tscha.1	0.067739
PHW.2	0.0595747
Belm.4.94	0.0526957
Ct.1	0.0690652
Mr.0	0.0462407
Sg.1	0.0504569
Hs.0	0.0994928
Is.0	0.0592446
Ove.0	0.043685
Kl.5	0.0681926
Rd.0	0.0373526
Gd.1	0.0474295
Ob.O	0.0695174
Ca.0	0.0383707
Kelst.4	0.0445127
Bsch.0	0.05377
Bu.0	0.0732026
Sh.0	0.0501652
Got.22	0.0717345
Fr.4	0.0510888
Wc.2	0.0630917
Is.1	0.0312376
Mrk.0	0.0363801
Np.0	0.0486893
Ha.0	0.0323175
Nw.0	0.0453276
Ep.0	0.0314851
No.0	0.054331
TOU.A1.62	0.118915
PAR.10	0.0887379
PAR.4	0.0732603
TOU.A1.60	0.0521598
TOU.L.17	0.117406
TOU.A1.73	0.091356
MOG.55	0.0411835
TOU.G.1	0.0709544
PHW.37	0.0759699
TOU.I.17	0.115057
ALL1.7	0.107074
TOU.A1.81	0.124263
TOU.A1.79	0.0764265
PON	0.0752479
TOU.A1.69	0.085441
TOU.A1.96	0.0619557
Lz.0	0.0413086
MOG.12	0.0582449
MIB.60	0.0882109
VOU.4	0.0391962
LDV.3	0.0445394
TOU.A1.74	0.0340036
TOU.A1.75	0.0421499
RAN	0.0344899
TOU.A1.66	0.0920008
TOU.A1.77	0.0953571
TOU.A1.39	0.0580426
TOU.A1.98	0.0269182
Lm.2	0.061659
PAR.3	0.0428116
TOU.E.11	0.0780596
Di.1	0.0835147
ROM.2	0.0468282
Ren.1	0.0853681
LAC.5	0.0211666
TOU.H.3	0.0695717
TOU.I.1	0.0280085
TOU.L.5	0.032534
TOU.A1.65	0.0414098
TOU.A1.45	0.0312214
MOG.40	0.0330567
TOU.I.6	0.0178793
TOU.A1.93	0.0183835
Pn.0	0.0162695
N4	0.0925295
Est.1	0.0846357
Sav.0	0.120912
MIB.83	0.062783
MIB.92	0.109075
MIB.58	0.0706483
MIB.61	0.0680511
Duk	0.0585202
Jm.0	0.0633343
Pu2.8	0.0882628
MIB.80	0.0893858
MIB.89	0.0307829
ZdrI.2.25	0.0528297
DraIV.1.14	0.107243
Lp2.2	0.0619363
MIB.69	0.0559283
DraIII.1	0.0274104
Jm.1	0.0703449
Bor.1	0.0506996
Br.0	0.0413327
DraIV.6.16	0.0153434
Pog.0	0.0348252
An.1	0.0776055
Ws.2	0.0448043
Lerik1.6	0.0715397
Pi.2	0.0835875
Gr.1	0.0232493
T450	0.0164026
TAA.03	0.0387109
ANT627ME13Y1B	0.0297295
Ale.S.57.16	0.0314518
Bros.11.135	0.0995366
Bros.37.149	0.053042
Bros.15.138	0.0548732
Gar.22.213	0.0364031
