# Supplementary material for: Host genome and bacterial taxa shape the Arabidopsis seed microbiome
Source: EMBO Rep. 2025 Nov 28;27(1):122–41. doi: 10.1038/s44319-025-00635-x (PMC12796167; doi:10.1038/s44319-025-00635-x)
Supplement: Supplementary file 9 — Data Set EV7 [file 44319_2025_635_MOESM9_ESM.xlsx]

## Sheet: Title
	Dataset EV7:Related to Figure 3 Distance based beta diversity test

## Sheet: Statistics beta diversity
Method	Genus	R²	F	p-value	Interpretation
envfit	Delftia	0.916	–	0.001	Strongest driver
envfit	Chryseobacterium	0.383	–	0.001	Significant
envfit	Stenotrophomonas	0.394	–	0.001	Significant
envfit	Paenibacillus	0.055	–	0.004	Weak
envfit	Cohnella	0.016	–	0.123	NS
envfit	Brevibacillus	0.011	–	0.192	NS
PERMANOVA	Delftia	0.389	752.1	0.001	Strongest predictor
PERMANOVA	Stenotrophomonas	0.01	19.1	0.002	Modest
PERMANOVA	Chryseobacterium	-0.003	-5.59	1	NS
dbRDA	Delftia	–	31.3	0.001	Strongest
dbRDA	Chryseobacterium	–	12.4	0.001	Significant
dbRDA	Stenotrophomonas	–	12.7	0.001	Significant
dbRDA	Paenibacillus	–	2.27	0.002	Weak
dbRDA	Cohnella	–	1.31	0.072	NS
dbRDA	Brevibacillus	–	1.16	0.097	NS
