# Supplementary material for: Host genome and bacterial taxa shape the Arabidopsis seed microbiome
Source: EMBO Rep. 2025 Nov 28;27(1):122–41. doi: 10.1038/s44319-025-00635-x (PMC12796167; doi:10.1038/s44319-025-00635-x)
Supplement: Supplementary file 10 — Source data Fig. 1 [file 44319_2025_635_MOESM10_ESM.zip › Figure1/1A/1A.xls]

## Sheet: 1A
Country	Accessions
Austria	2
Azerbaijan	1
Belarus	1
Belgium	1
Canada	1
Czech Republic	19
Estonia	1
Finland	1
France	44
Germany	23
Italy	4
Liechtenstein	1
Netherlands	1
Pakistan	1
Poland	1
Portugal	2
Romania	2
Russia	4
Spain	3
Sweden	47
Switzerland	3
Tajikistan	2
United Kingdom	38
United States	16
