# Supplementary material for: Host genome and bacterial taxa shape the Arabidopsis seed microbiome
Source: EMBO Rep. 2025 Nov 28;27(1):122–41. doi: 10.1038/s44319-025-00635-x (PMC12796167; doi:10.1038/s44319-025-00635-x)
Supplement: Supplementary file 10 — Source data Fig. 1 [file 44319_2025_635_MOESM10_ESM.zip › Figure1/1B/1B.xls]

## Sheet: 1B
Country	Accessions	ISO2
Austria	2	AT
Azerbaijan	1	AZ
Belarus	1	BE
Belgium	1	BY
Canada	1	CA
Czech Republic	19	CZ
Estonia	1	EE
Finland	1	FI
France	44	FR
Germany	23	DE
Italy	4	IT
Liechtenstein	1	LI
Netherlands	1	NL
Pakistan	1	PK
Poland	1	PL
Portugal	2	PT
Romania	2	RO
Russia	4	RU
Spain	3	ES
Sweden	47	SE
Switzerland	3	CH
Tajikistan	2	TJ
United Kingdom	38	GB
United States	16	US
