# Supplementary material for: Host genome and bacterial taxa shape the Arabidopsis seed microbiome
Source: EMBO Rep. 2025 Nov 28;27(1):122–41. doi: 10.1038/s44319-025-00635-x (PMC12796167; doi:10.1038/s44319-025-00635-x)
Supplement: Supplementary file 10 — Source data Fig. 1 [file 44319_2025_635_MOESM10_ESM.zip › Figure1/1C/1C.xls]

## Sheet: 1C
Country	Shannon index
Austria	1.699
Azerbaijan	4.747
Belarus	3.077
Belgium	4.904
Canada	4.246
Czech Republic	3.511
Estonia	2.373
Finland	5.021
France	3.491
Germany	3.086
Italy	2.68
Liechtenstein	1.884
Netherlands	3.829
Pakistan	5.104
Poland	1.468
Portugal	3.347
Romania	4.662
Russia	3.06
Spain	2.533
Sweden	3.404
Switzerland	4.344
Tajikistan	4.424
United Kingdom	3.132
United States	2.69
