# Supplementary material for: Host genome and bacterial taxa shape the Arabidopsis seed microbiome
Source: EMBO Rep. 2025 Nov 28;27(1):122–41. doi: 10.1038/s44319-025-00635-x (PMC12796167; doi:10.1038/s44319-025-00635-x)
Supplement: Supplementary file 11 — Source data Fig. 2 [file 44319_2025_635_MOESM11_ESM.zip]

Archive with 5 entries (2 files):
- Figure2/
- Figure2/2A/
- Figure2/2A/2A.xls
- Figure2/2B/
- Figure2/2B/2B.xls
