# Supplementary material for: Host genome and bacterial taxa shape the Arabidopsis seed microbiome
Source: EMBO Rep. 2025 Nov 28;27(1):122–41. doi: 10.1038/s44319-025-00635-x (PMC12796167; doi:10.1038/s44319-025-00635-x)
Supplement: Supplementary file 11 — Source data Fig. 2 [file 44319_2025_635_MOESM11_ESM.zip › Figure2/2A/2A.xls]

## Sheet: 2A
Genus	No.of countries	% of accession coverage	Total Relative abundance
Paenibacillus	19	74.4292	14.9813
Chryseobacterium	17	51.5982	10.3208
Delftia	17	50.2283	8.89943
Unclassified	14	9.58904	3.49138
Brevibacillus	12	20.0913	2.87715
Cohnella	12	31.0502	2.52801
Stenotrophomonas	18	53.4247	2.46551
Pseudomonas	15	53.4247	1.56465
Burkholderia	7	6.39269	0.368533
Exiguobacterium	7	10.9589	0.349135
