# Supplementary material for: Host genome and bacterial taxa shape the Arabidopsis seed microbiome
Source: EMBO Rep. 2025 Nov 28;27(1):122–41. doi: 10.1038/s44319-025-00635-x (PMC12796167; doi:10.1038/s44319-025-00635-x)
Supplement: Supplementary file 11 — Source data Fig. 2 [file 44319_2025_635_MOESM11_ESM.zip › Figure2/2B/2B.xls]

## Sheet: 2B
Genus	Paenibacillus	Chryseobacterium	Delftia	Unclassified	Brevibacillus	Cohnella	Stenotrophomonas	Pseudomonas	Burkholderia	Exiguobacterium
AT	0.015086	0.023707	0.043103	0.045259	0	0	0.008621	0.002155	0	0
AZ	0.051724	0.028017	0.030172	0	0.017241	0	0.056034	0	0	0.00431
BY	0	0.306034	0.230603	0	0	0	0.025862	0	0.002155	0
CA	0.040948	0	0	0	0	0	0	0	0	0.002155
CH	0.034483	0.002155	0.008621	0.19181	0	0	0.008621	0.019397	0	0.006466
CZ	1.42672	1.70474	0.672415	0.049569	0.515086	0.084052	0.204741	0.109913	0.00431	0
DE	1.59483	0.877155	0.814656	0.579741	0.0625	0.497845	0.252154	0.144397	0.012931	0.006465
EE	0	0	0	0.693966	0	0	0	0	0	0
ES	0.364224	0.023707	0.015086	0.340517	0.00431	0.00431	0.002155	0	0	0
FI	0.099138	0	0	0	0.359914	0.064655	0	0	0	0
FR	2.00431	0.451509	1.26724	0.174569	0.422412	0.51293	0.461207	0.370688	0.006465	0.183189
GB	3.68104	1.13147	1.88721	0.323275	0.894396	0.155172	0.390803	0.566807	0.017241	0.019396
IT	0.040948	0	0.060345	0.043103	0	0	0.075431	0.021551	0	0
LI	0	0.00431	0	0.211207	0	0	0	0	0	0
NL	0.06681	0	0	0	0	0.015086	0	0	0	0
PK	0	0.032328	0.010776	0	0.012931	0	0.021552	0.032328	0	0
PL	0.028017	0	0	0.19181	0	0	0.002155	0.012931	0	0
PT	0	0.114224	0.135776	0	0	0	0.028017	0	0	0
RO	0.49569	0.010776	0.053879	0	0.015086	0.008621	0.00431	0.006466	0	0
RU	0.502156	0.00431	0.006465	0.577587	0	0	0.021552	0.006465	0	0
SE	2.44253	4.82184	2.95618	0.002155	0.185344	0.368532	0.775144	0.226292	0.114224	0.127154
TJ	0.06681	0.077586	0.280172	0	0	0.008621	0.023707	0.010776	0	0
US	2.05388	0.706895	0.426724	0.258621	0.38793	0.808189	0.105602	0.047414	0.211207	0
