# Supplementary material for: Host genome and bacterial taxa shape the Arabidopsis seed microbiome
Source: EMBO Rep. 2025 Nov 28;27(1):122–41. doi: 10.1038/s44319-025-00635-x (PMC12796167; doi:10.1038/s44319-025-00635-x)
Supplement: Supplementary file 12 — Source data Fig. 3 [file 44319_2025_635_MOESM12_ESM.zip]

Archive with 13 entries (6 files):
- Figure3/
- Figure3/3A/
- Figure3/3A/3A.xls
- Figure3/3B/
- Figure3/3B/3B.xls
- Figure3/3C/
- Figure3/3C/3C.xls
- Figure3/3D/
- Figure3/3D/3D.xls
- Figure3/3E/
- Figure3/3E/3E.xls
- Figure3/3F/
- Figure3/3F/3F.xls
