# Supplementary material for: Host genome and bacterial taxa shape the Arabidopsis seed microbiome
Source: EMBO Rep. 2025 Nov 28;27(1):122–41. doi: 10.1038/s44319-025-00635-x (PMC12796167; doi:10.1038/s44319-025-00635-x)
Supplement: Supplementary file 12 — Source data Fig. 3 [file 44319_2025_635_MOESM12_ESM.zip › Figure3/3A/3A.xls]

## Sheet: 3A
Accessions	PCoA1 Jaccard	Delftia	Chryseobacterium	Stenotrophomonas	Escherichia	Staphylococcus	Ralstonia	Unclassified_200	Paenibacillus	Cohnella	Brevibacillus
Pna.17	-0.00921419	0	0	0	0	0.023707	0	0.036638	0.040948	0	0
KBS.Mac.23	0.0322378	0.342672	0	0	0	0.036638	0.047414	0.040948	0	0	0
RRS.7	-0.00873167	0	0.032328	0.002155	0	0.049569	0	0.028017	0.053879	0	0
ANT11PNA1.4	-0.186431	0.045259	0.135776	0.015086	0	0	0	0.00431	0	0.109914	0
RMX413.7	-0.0689001	0.002155	0.002155	0.00431	0	0.008621	0	0.012931	0.099138	0	0
MNF.Pot.80	-0.114035	0	0	0	0.010776	0.002155	0	0.002155	0.034483	0	0
LI.OF.095	0.120848	0	0	0	0	0	0	0	0.974138	0	0
KNO.11	0.133743	0	0	0	0	0	0	0	0.747845	0	0
WAR	-0.233567	0.002155	0.00431	0	0	0.002155	0	0	0.06681	0	0
KBS.Mac.75	-0.169987	0.00431	0.008621	0.028017	0	0.00431	0	0.002155	0.002155	0	0
Kin.0	-0.0856852	0.002155	0	0.002155	0.002155	0.010776	0	0.002155	0.010776	0	0
Paw.4	0.216157	0	0	0	0	0	0	0	0	0.163793	0
FOR.5	-0.125942	0	0	0	0.012931	0.006466	0.00431	0.002155	0.008621	0	0
Wilcox.4	-0.0670517	0	0	0	0	0	0	0	0.002155	0	0
Col.0	0.10452	0.008621	0.002155	0.006466	0	0	0.006466	0.006466	0.006466	0	0
ANT11ME1.32	0.21542	0	0	0	0	0	0	0	0.021552	0.002155	0
UKID90	0.212419	0.002155	0.002155	0.002155	0	0.006466	0.006466	0.025862	0.198276	0.021552	0.032328
Bea.1	0.165772	0	0	0.00431	0	0.010776	0.002155	0.017241	0.114224	0.012931	0.032328
Bid.1	0.114859	0.002155	0	0.002155	0	0.025862	0.00431	0	0.05819	0.028017	0.017241
UKID2	-0.0524158	0.096983	0.00431	0.019397	0	0	0.008621	0.032328	0.282328	0.012931	0
Ksk.2	0.17167	0	0	0	0	0	0	0	0.545259	0	0
UKSE06.316	-0.00609595	0.051724	0.002155	0	0	0.008621	0.034483	0.017241	0	0	0
UKSW06.220	0.170139	0	0.002155	0	0	0	0.002155	0	0.689655	0.025862	0.00431
UKID17	0.121552	0	0	0	0	0.017241	0.00431	0.006466	0.103448	0.006466	0.006466
Edi.1	0.256384	0	0.00431	0	0	0	0	0	0.181034	0.051724	0
Wis.1	0.0492794	0	0	0	0	0.002155	0.036638	0.015086	0.06681	0.00431	0.012931
UKSE06.556	-0.00516704	0.204023	0	0.020115	0	0.011494	0.08046	0.045977	0	0	0
CIBC.5	-0.173388	0.135776	0.114224	0.028017	0	0	0.00431	0.006466	0	0	0
Bra.1	0.213609	0	0	0	0	0	0	0	0.859914	0	0
Edinb.5	-0.126982	0.137931	0.096983	0.030172	0	0	0.012931	0	0	0	0
UKID15	0.0508667	0	0	0	0	0	0.008621	0	0.146552	0	0.002155
HR.10	0.0240907	0	0	0	0.00431	0.00431	0	0	0.060345	0	0
Alst.1	-0.217263	0.094828	0.297414	0.040948	0	0.002155	0	0.002155	0	0	0
UKSW06.202	-0.17384	0.204741	0.030172	0.012931	0	0.00431	0	0.002155	0	0	0
Boot.1	-0.201876	0.096983	0.096983	0.019397	0	0.012931	0.006466	0.002155	0.00431	0	0
UKID9	0.0737466	0	0	0	0	0.00431	0.010776	0.006466	0.109914	0.012931	0.002155
UKID58	-0.00129206	0	0	0	0	0	0	0.002155	0.015086	0.019397	0
UKID88	-0.102853	0.006466	0	0.002155	0	0.002155	0.034483	0.008621	0.010776	0	0
ANT09A3	-0.0343045	0.484914	0.103448	0.053879	0	0	0.002155	0	0.019397	0.00431	0
UKID35	0.0225892	0	0	0.002155	0	0.00431	0.019397	0	0.226293	0.002155	0
ANT12A1	-0.249718	0.18319	0.045259	0.019397	0	0	0.002155	0	0	0	0
Poo.1	-0.0388083	0	0	0.002155	0	0.00431	0.023707	0.002155	0.006466	0.002155	0
CIBC.4	-0.300108	0.125	0.375	0.051724	0	0	0	0	0	0.00431	0
UKID103	-0.256077	0.161638	0.44181	0.043103	0	0	0	0	0	0	0
Su.1	-0.392988	0.084052	0.385776	0.028017	0	0.006466	0	0	0.002155	0	0
UKID109	0.139286	0	0	0	0	0	0	0	0.125	0	0.814655
Chr.1	-0.117096	0	0	0	0	0	0	0.00431	0.006466	0	0
UKID93	-0.280102	0.258621	0.616379	0.047414	0	0	0.00431	0.00431	0	0	0
Hil.1	-0.0695999	0	0	0	0.002155	0.002155	0	0	0.006466	0	0
Ema.1	-0.135046	0	0	0	0	0	0	0	0	0	0
NFA.10	0.131825	0	0	0	0	0	0	0	0.002155	0	0
PHW.14	-0.174739	0.30819	0.62069	0.0625	0	0	0	0	0	0	0
UKID64	-0.111727	0	0	0	0	0	0.006466	0.00431	0.015086	0	0
UKID53	0.125859	0	0	0	0	0	0	0	0.00431	0	0
Sorbo	-0.0146334	0.010776	0.032328	0.021552	0	0	0	0.0625	0	0	0.012931
Kondara	-0.18371	0.196121	0.03556	0.017241	0	0.00431	0	0.016164	0	0	0
Ge.1	0.0494233	0.053879	0.010776	0.00431	0	0	0.019397	0.068966	0.086207	0.006466	0.015086
Wei.0	0.0819524	0	0	0.002155	0.002155	0.00431	0	0	0.028017	0	0
Zu.1	0.288453	0	0	0	0	0	0	0	0.084052	0.284483	0
T890	-0.0138369	0.107759	0.213362	0.032328	0	0.015086	0.015086	0.034483	0	0	0
T790	-0.014312	0.023707	0.051724	0.006466	0	0.025862	0.006466	0.038793	0.00431	0	0
TOM.07	-0.0524029	0.103448	0.05819	0.036638	0	0.038793	0.060345	0.051724	0	0	0
T940	-0.0592221	0.077586	0.101293	0.023707	0	0.043103	0.012931	0.015086	0.002155	0.006466	0
TDr.7	-0.031086	0.131466	0.038793	0.06681	0	0.006466	0.030172	0.051724	0.00431	0	0
Eden.2	0.0470205	0.077586	0.213362	0.002155	0	0.038793	0.00431	0.028017	0	0	0
TDr.1	-0.0105795	0.096983	0.068966	0.049569	0	0.017241	0.077586	0.049569	0.002155	0	0
TDr.5	-0.0225434	0.224138	0.094828	0.060345	0	0.133621	0.034483	0.010776	0.023707	0	0
T980	-0.0460109	0.12931	0.247845	0.034483	0.006466	0.023707	0.088362	0.045259	0.00431	0	0
T950	-0.0262486	0.174569	0.056034	0.049569	0	0.043103	0.034483	0.028017	0	0	0
Ull2.13	-0.0172399	0.148707	0.247845	0.028017	0	0.150862	0.006466	0.032328	0	0	0
T990	0.010423	0.19181	0.226293	0.096983	0	0	0.002155	0.00431	0.010776	0	0.002155
App1.16	0.0265582	0	0	0.006466	0	0.021552	0.008621	0.00431	0.045259	0.002155	0
Stabby.13	-0.0868049	0.092672	0.364224	0.053879	0	0.012931	0.00431	0.109914	0	0	0
Ba5.1	-0.0741915	0.094828	0.021552	0.006466	0	0.002155	0.010776	0.019397	0.053879	0.002155	0
TDr.11	-0.0882401	0.088362	0.017241	0.006466	0	0.002155	0.010776	0.021552	0.006466	0	0
Sr.5	-0.084515	0.189655	0.163793	0.099138	0	0.021552	0.178879	0.017241	0.00431	0.00431	0
Vinslov	0.109629	0	0	0	0	0.021552	0	0.017241	0.226293	0.006466	0.469828
Eden.1	0.191237	0.002155	0.023707	0	0	0	0.002155	0	0.006466	0.012931	0
Ba4.1	0.0440139	0	0	0	0	0.023707	0	0.015086	0.017241	0	0
T610	0.108545	0	0	0	0	0	0	0	0.633621	0.00431	0
THO.08	0.10371	0	0.00431	0	0	0.015086	0	0.032328	0.006466	0	0
Eds.1	0.0120193	0.012931	0.125	0.00431	0	0.006466	0	0.002155	0.019397	0.023707	0
TDr.13	-0.00304381	0.265086	0.428879	0.040948	0	0	0.008621	0.002155	0.002155	0	0
T580	0.0389328	0	0	0.002155	0	0	0	0.00431	0.032328	0.030172	0.015086
T860	0.000926035	0.002155	0.006466	0.00431	0	0.00431	0.002155	0.00431	0.012931	0.002155	0
Ale.S.41.1	-0.104929	0.135057	0.416667	0.031609	0	0	0	0	0.002874	0	0
T1000	0.220664	0	0	0	0	0	0	0	0.418103	0	0
T620	0.00636723	0	0	0	0	0.002155	0	0	0.219828	0	0
Gro.3	0.0371426	0	0	0	0	0	0	0.008621	0.056034	0	0.002155
Fly2.1	0.0188105	0	0	0	0	0	0	0.006466	0.06681	0.00431	0
Spr1.2	-0.020748	0.114224	0.344828	0.021552	0	0	0	0	0.002155	0	0
T900	-0.0331803	0.221983	0.55819	0.032328	0	0	0.008621	0.00431	0.00431	0	0
Tos.82.387	0.0499953	0.002155	0.010776	0	0	0	0	0	0.178879	0	0.127155
T1010	0.133894	0	0	0	0	0	0	0	0.019397	0.105603	0
T1050	-0.0311916	0	0.002155	0	0	0	0	0	0.023707	0.015086	0
Lom1.1	-0.131251	0.101293	0	0.002155	0	0	0.090517	0.002155	0.002155	0	0
Boo2.3	0.154159	0	0	0.002155	0	0	0	0	0.012931	0	0
T1070	0.0944252	0	0	0	0	0	0	0	0.116379	0	0
Hov1.7	0.251062	0	0	0	0	0	0	0	0.008621	0	0
San.2	0.192798	0	0	0	0	0	0	0	0.056034	0.017241	0.021552
Lov.5	-0.0411355	0	0	0	0	0	0.006466	0	0.086207	0	0
T1110	-0.0395467	0	0	0	0	0.002155	0.002155	0.002155	0.028017	0	0
T480	-0.220349	0	0.002155	0	0	0	0	0	0.00431	0.002155	0
App1.12	0.260429	0	0	0	0	0	0	0	0.00431	0	0
T570	0.26838	0	0	0	0	0	0	0	0	0	0
TDr.9	0.285994	0.00431	0.00431	0.002155	0	0	0.00431	0	0	0	0
Bla.1	0.19337	0	0	0	0	0	0	0	0.017241	0.00431	0.00431
Pla.0	-0.0783962	0.002155	0	0	0.00431	0.012931	0	0.008621	0.008621	0.008621	0.00431
Can.0	-0.100074	0	0.002155	0	0	0.002155	0	0	0	0	0
Per.1	-0.0841808	0.006466	0	0.008621	0.017241	0.028017	0	0.008621	0.002155	0	0
Rsch.4	0.0330482	0	0	0	0	0	0	0	0.377155	0	0
Stw.0	0.0113057	0.002155	0	0	0	0	0	0.002155	0.006466	0	0
Ms.0	-0.0953548	0	0	0.002155	0.00431	0.012931	0	0	0.006466	0	0
Ors.2	-0.0150746	0.030172	0.028017	0.056034	0	0.034483	0.025862	0.034483	0.051724	0	0.017241
Ors.1	0.145317	0	0.00431	0	0	0.006466	0	0	0.05819	0.030172	0.017241
Fei.0	-0.181039	0.221983	0.118534	0.036638	0	0.116379	0.021552	0.006466	0.002155	0	0
Co	-0.0375201	0.006466	0.010776	0	0.002155	0.010776	0	0.019397	0	0	0
Wa.1	0.217196	0	0	0	0	0	0	0	0	0	0
Kas.2	-0.0753112	0.015086	0.109914	0.017241	0	0.008621	0.002155	0.015086	0.036638	0	0
Hey.1	-0.219984	0.219828	0.18319	0.045259	0.00431	0.012931	0.012931	0.015086	0.030172	0	0
Tscha.1	-0.148503	0	0.00431	0	0	0	0	0	0	0	0
PHW.2	0.0295232	0.015086	0.021552	0.002155	0	0	0	0.008621	0.346983	0	0
Belm.4.94	-0.0888812	0.025862	0.012931	0.017241	0	0.008621	0.025862	0.019397	0.00431	0.017241	0
Ct.1	-0.13337	0.002155	0	0	0.00431	0.00431	0	0	0.002155	0	0
Mr.0	-0.1784	0	0	0	0	0	0	0	0	0	0
Sg.1	0.0642649	0	0.00431	0.043103	0	0.025862	0.012931	0.012931	0.025862	0	0.025862
Hs.0	0.174255	0	0.002155	0	0	0	0.00431	0.006466	0.252155	0.172414	0
Is.0	-0.0729852	0.174569	0.176724	0.034483	0	0	0.010776	0.006466	0.019397	0.002155	0.002155
Ove.0	-0.0049413	0	0.00431	0.006466	0.040948	0.008621	0	0.002155	0.073276	0	0
Kl.5	-0.0115753	0.075431	0.047414	0.010776	0	0.002155	0.00431	0.012931	0.06681	0.008621	0
Rd.0	0.23121	0	0	0	0	0.006466	0	0	0.122845	0	0
Gd.1	-0.133079	0.043103	0.023707	0.008621	0	0.015086	0.002155	0.00431	0.010776	0	0
Ob.O	0.190514	0	0	0	0	0	0	0	0.409483	0.002155	0
Ca.0	-0.0954258	0.002155	0.008621	0.017241	0	0.008621	0	0.010776	0	0	0
Kelst.4	-0.0715715	0	0	0	0	0.05819	0	0.025862	0	0	0
Bsch.0	-0.222761	0.202586	0.131466	0.019397	0	0.00431	0.010776	0.006466	0	0	0
Bu.0	-0.12565	0.019397	0.025862	0.028017	0.002155	0.002155	0.00431	0.012931	0	0	0
Sh.0	0.047627	0	0	0.002155	0.00431	0	0	0	0.064655	0.006466	0
Got.22	-0.039946	0.002155	0	0	0	0	0	0	0.028017	0	0
Fr.4	-0.289832	0.131466	0.428879	0.025862	0	0	0	0	0.002155	0.002155	0
Wc.2	-0.40051	0.230603	0.306034	0.025862	0	0	0.002155	0	0	0	0
Is.1	0.216469	0	0	0	0	0	0	0	0.084052	0.006466	0
Mrk.0	-0.182891	0.00431	0	0.015086	0	0.019397	0	0	0.045259	0	0
Np.0	-0.115856	0	0	0	0.00431	0.010776	0.002155	0.00431	0.012931	0	0.002155
Ha.0	0.232449	0	0	0	0	0	0	0	0.06681	0.015086	0
Nw.0	-0.092287	0	0	0	0.002155	0.00431	0	0	0	0	0
Ep.0	-0.0588397	0	0	0	0	0.00431	0	0	0	0	0
No.0	-0.0828165	0.002155	0.002155	0	0	0	0	0.00431	0.002155	0	0
TOU.A1.62	0.0238718	0.015086	0.032328	0.010776	0	0.015086	0.00431	0.053879	0.002155	0	0
PAR.10	0.103361	0.025862	0.010776	0.017241	0	0.010776	0	0.028017	0.051724	0	0
PAR.4	0.0270107	0	0	0.019397	0	0.101293	0	0.043103	0.002155	0	0
TOU.A1.60	0.0845628	0.010776	0.00431	0.010776	0	0.002155	0.008621	0.006466	0	0.002155	0.002155
TOU.L.17	0.0489737	0.008621	0.010776	0.006466	0	0.025862	0.028017	0.028017	0.021552	0.017241	0.002155
TOU.A1.73	0.00497378	0.010776	0.023707	0.023707	0	0.010776	0.0625	0.032328	0.012931	0	0.008621
MOG.55	0.0667066	0	0	0	0	0.153017	0	0.025862	0	0.010776	0.015086
TOU.G.1	-0.0473307	0.090517	0.017241	0.034483	0	0.008621	0	0.025862	0.040948	0	0.002155
PHW.37	0.0947923	0.002155	0.00431	0	0	0.002155	0.002155	0.017241	0.178879	0.028017	0.368534
TOU.I.17	-0.128157	0.036638	0.088362	0.019397	0	0.010776	0.012931	0.023707	0	0	0
ALL1.7	-0.0352954	0.301724	0.021552	0.017241	0	0.019397	0.012931	0.019397	0.025862	0	0
TOU.A1.81	0.175307	0	0	0	0	0	0	0	0.74569	0.045259	0
TOU.A1.79	-0.073632	0.051724	0	0.06681	0	0.021552	0.12931	0.028017	0.002155	0	0
PON	0.182668	0	0	0	0	0	0	0	0.346983	0.036638	0
TOU.A1.69	-0.119561	0.010776	0.038793	0.006466	0	0.002155	0.021552	0.025862	0.034483	0	0.00431
TOU.A1.96	0.152335	0	0.00431	0.002155	0	0.002155	0.006466	0.008621	0.006466	0.090517	0.002155
Lz.0	0.14325	0.019397	0.008621	0.002155	0	0	0	0.002155	0.30819	0	0.00431
MOG.12	0.179384	0	0.002155	0	0	0.006466	0	0	0.148707	0.088362	0
MIB.60	-0.120263	0.019397	0.015086	0.006466	0	0.008621	0.00431	0.008621	0.019397	0.002155	0.002155
VOU.4	-0.042305	0.006466	0.002155	0.012931	0	0.00431	0.00431	0	0.008621	0	0
LDV.3	-0.139894	0.047414	0.002155	0.017241	0.019397	0.006466	0.008621	0.00431	0	0	0
TOU.A1.74	0.124976	0	0	0.002155	0	0.00431	0.038793	0.002155	0.021552	0.002155	0.002155
TOU.A1.75	-0.172749	0.073276	0.008621	0.19181	0	0.012931	0.002155	0.00431	0	0	0
RAN	0.212838	0	0	0	0	0	0	0	0.090517	0	0
TOU.A1.66	-0.0600094	0.012931	0.006466	0	0	0.002155	0	0.017241	0.008621	0	0
TOU.A1.77	-0.0506834	0.00431	0.006466	0.00431	0	0.002155	0	0.025862	0.032328	0	0
TOU.A1.39	-0.15368	0	0.015086	0.002155	0	0.008621	0	0.00431	0	0	0
TOU.A1.98	0.177845	0	0	0	0	0	0	0	0.025862	0	0
Lm.2	-0.0140225	0	0	0	0	0.002155	0	0	0.769397	0	0
PAR.3	0.280229	0	0	0	0	0	0	0	0.178879	0	0
TOU.E.11	0.0879796	0	0	0	0	0.006466	0	0	0.077586	0	0.008621
Di.1	-0.0943541	0	0	0	0	0	0	0	0.002155	0.002155	0
ROM.2	0.249089	0	0	0	0	0	0	0.002155	0.010776	0	0
Ren.1	-0.0827963	0.00431	0	0	0	0.012931	0	0.008621	0.002155	0	0
LAC.5	0.264089	0	0	0	0	0	0	0	0	0	0
TOU.H.3	-0.243721	0.030172	0.008621	0.00431	0	0.008621	0.015086	0.008621	0.008621	0	0
TOU.I.1	-0.0232462	0.002155	0.006466	0.002155	0	0	0	0.00431	0	0	0
TOU.L.5	-0.128391	0	0.00431	0.002155	0	0	0.002155	0.002155	0.006466	0	0
TOU.A1.65	0.170064	0	0	0	0	0	0	0	0	0.127155	0
TOU.A1.45	0.101036	0	0	0	0	0	0	0	0	0	0.010776
MOG.40	0.0128783	0.00431	0.00431	0.002155	0	0.006466	0.006466	0.010776	0.00431	0	0
TOU.I.6	0.220663	0	0	0	0	0	0	0	0	0	0
TOU.A1.93	0.0988669	0	0	0	0	0.002155	0	0	0	0	0
Pn.0	0.284339	0	0	0	0	0	0	0	0	0	0
N4	0.0861085	0.006466	0.008621	0.002155	0	0.002155	0.002155	0.008621	0.064655	0.040948	0.155172
Est.1	0.000348561	0	0	0	0	0	0	0.006466	0	0	0
Sav.0	0.000211136	0.036638	0.086207	0.043103	0	0	0.002155	0.038793	0	0	0
MIB.83	-0.0134818	0.012931	0.015086	0.002155	0	0.023707	0	0.021552	0.002155	0	0.017241
MIB.92	-0.00781714	0.032328	0.060345	0.021552	0	0.012931	0.025862	0.025862	0.032328	0.008621	0
MIB.58	0.0824891	0	0	0	0	0.017241	0	0.038793	0.002155	0	0.002155
MIB.61	0.0873139	0	0.00431	0.002155	0	0.008621	0	0.019397	0.071121	0.012931	0
Duk	-0.162193	0.107759	0.045259	0.017241	0	0.034483	0.002155	0.012931	0	0	0
Jm.0	-0.207939	0.084052	0.036638	0.015086	0.002155	0.019397	0	0.036638	0.036638	0	0
Pu2.8	0.206611	0	0	0	0	0	0	0	0.099138	0.064655	0.359914
MIB.80	-0.138453	0.010776	0.040948	0.006466	0	0.012931	0.00431	0.025862	0.012931	0	0
MIB.89	0.218648	0	0	0	0	0	0	0	0.045259	0.002155	0
ZdrI.2.25	-0.0865828	0.021552	0.047414	0.006466	0	0.00431	0	0.006466	0.028017	0.006466	0
DraIV.1.14	0.0475631	0.00431	0.017241	0.002155	0	0	0	0	0.010776	0.588362	0
Lp2.2	-0.107625	0	0.00431	0.002155	0	0.017241	0	0.025862	0.002155	0	0
MIB.69	-0.1114	0	0	0.008621	0	0	0.002155	0.006466	0.019397	0.00431	0.025862
DraIII.1	0.00383917	0	0	0	0	0.002155	0	0	0	0	0
Jm.1	-0.132101	0	0.002155	0.00431	0.002155	0.006466	0.002155	0.00431	0.00431	0	0
Bor.1	-0.122953	0.00431	0	0	0	0.002155	0.002155	0.002155	0.002155	0	0
Br.0	-0.0666601	0	0	0	0	0	0	0.006466	0	0	0
DraIV.6.16	0.26245	0	0	0	0	0.002155	0	0	0	0	0
Pog.0	0.128971	0	0	0	0	0.015086	0	0.008621	0.282328	0	0.002155
An.1	0.160301	0	0	0	0	0.006466	0	0.006466	0.0625	0.040948	0.217672
Ws.2	-0.218007	0.12069	0.331897	0.017241	0.00431	0	0	0	0.140086	0	0
Lerik1.6	0.0339354	0.112069	0	0.006466	0	0.010776	0	0.021552	0.038793	0	0
Pi.2	-0.0353834	0	0	0	0	0.002155	0	0	0.00431	0	0
Gr.1	0.26244	0	0	0.002155	0	0	0	0	0.030172	0.015086	0
T450	0.214217	0	0	0	0	0	0	0	0	0	0
TAA.03	-0.106211	0.340517	0.323276	0.092672	0	0.034483	0.021552	0.023707	0	0	0
Ale.S.57.16	0.0602545	0.040948	0.157328	0.006466	0	0	0	0	0.047414	0	0
Gar.22.213	-0.113849	0.463362	0.512931	0.010776	0	0	0	0	0	0	0
ANT627ME13Y1	-0.256347	0.19181	0.521552	0.049569	0	0	0	0	0	0	0
Bros.11.135	-0.12191	0.021552	0.060345	0.010776	0	0	0	0	0.75	0.00431	0
Bros.37.149	-0.175274	0.241379	0.383621	0.023707	0	0	0	0	0	0.015086	0
Bros.15.138	-0.312429	0.12931	0.387931	0.028017	0	0	0	0	0	0
