# Supplementary material for: Host genome and bacterial taxa shape the Arabidopsis seed microbiome
Source: EMBO Rep. 2025 Nov 28;27(1):122–41. doi: 10.1038/s44319-025-00635-x (PMC12796167; doi:10.1038/s44319-025-00635-x)
Supplement: Supplementary file 12 — Source data Fig. 3 [file 44319_2025_635_MOESM12_ESM.zip › Figure3/3B/3B.xls]

## Sheet: 3B
Accessions	PCoA1 Weighted Unifrac	Delftia	Chryseobacterium	Stenotrophomonas	Paenibacillus	Salinisphaera	Mycoplasma	Unclassified_201
Pna.17	-0.033245	0	0	0	0.040948	0	0	0
KBS.Mac.23	0.206498	0.342672	0	0	0	0	0	0
RRS.7	-0.0113594	0	0.032328	0.002155	0.053879	0	0	0
ANT11PNA1.4	0.106147	0.045259	0.135776	0.015086	0	0	0	0
RMX413.7	-0.166932	0.002155	0.002155	0.00431	0.099138	0	0	0
MNF.Pot.80	-0.138152	0	0	0	0.034483	0	0	0
LI.OF.095	-0.155435	0	0	0	0.974138	0	0	0
KNO.11	-0.114638	0	0	0	0.747845	0	0	0
WAR	-0.217757	0.002155	0.00431	0	0.06681	0.002155	0.002155	0.101293
KBS.Mac.75	-0.202128	0.00431	0.008621	0.028017	0.002155	0	0.00431	0
Kin.0	-0.208316	0.002155	0	0.002155	0.010776	0	0	0
Paw.4	-0.096612	0	0	0	0	0	0	0
FOR.5	-0.159633	0	0	0	0.008621	0	0	0
Wilcox.4	-0.236242	0	0	0	0.002155	0	0	0.157328
Col.0	0.00203649	0.008621	0.002155	0.006466	0.006466	0	0	0
ANT11ME1.32	-0.0646056	0	0	0	0.021552	0	0	0
UKID90	-0.0550729	0.002155	0.002155	0.002155	0.198276	0	0	0
Bea.1	-0.0419402	0	0	0.00431	0.114224	0	0	0
Bid.1	-0.045801	0.002155	0	0.002155	0.05819	0	0	0
UKID2	-0.0284919	0.096983	0.00431	0.019397	0.282328	0	0	0
Ksk.2	-0.11602	0	0	0	0.545259	0	0	0
UKSE06.316	-0.00794144	0.051724	0.002155	0	0	0	0	0
UKSW06.220	-0.105779	0	0.002155	0	0.689655	0	0	0
UKID17	-0.0431249	0	0	0	0.103448	0	0	0
Edi.1	-0.0711291	0	0.00431	0	0.181034	0	0	0
Wis.1	-0.142597	0	0	0	0.06681	0	0	0
UKSE06.556	0.159737	0.204023	0	0.020115	0	0	0	0
CIBC.5	0.199814	0.135776	0.114224	0.028017	0	0	0	0
Bra.1	-0.106606	0	0	0	0.859914	0	0	0
Edinb.5	0.0891874	0.137931	0.096983	0.030172	0	0	0	0
UKID15	-0.116737	0	0	0	0.146552	0	0	0
HR.10	-0.163798	0	0	0	0.060345	0	0	0.002155
Alst.1	0.247646	0.094828	0.297414	0.040948	0	0	0	0
UKSW06.202	0.0495065	0.204741	0.030172	0.012931	0	0	0	0
Boot.1	0.0217133	0.096983	0.096983	0.019397	0.00431	0	0	0
UKID9	-0.198272	0	0	0	0.109914	0	0	0
UKID58	-0.206571	0	0	0	0.015086	0	0	0
UKID88	-0.15975	0.006466	0	0.002155	0.010776	0	0	0
ANT09A3	0.235489	0.484914	0.103448	0.053879	0.019397	0	0	0
UKID35	-0.176411	0	0	0.002155	0.226293	0	0	0
ANT12A1	0.107744	0.18319	0.045259	0.019397	0	0	0	0
Poo.1	-0.0969153	0	0	0.002155	0.006466	0	0	0
CIBC.4	0.306667	0.125	0.375	0.051724	0	0	0	0
UKID103	0.360119	0.161638	0.44181	0.043103	0	0	0	0
Su.1	0.261149	0.084052	0.385776	0.028017	0.002155	0	0	0
UKID109	-0.102323	0	0	0	0.125	0	0	0
Chr.1	-0.230013	0	0	0	0.006466	0.00431	0.006466	0.198276
UKID93	0.619406	0.258621	0.616379	0.047414	0	0	0	0
Hil.1	-0.245537	0	0	0	0.006466	0.002155	0.002155	0.056034
Ema.1	-0.238951	0	0	0	0	0.008621	0	0.064655
NFA.10	-0.0528512	0	0	0	0.002155	0	0	0.002155
PHW.14	0.654006	0.30819	0.62069	0.0625	0	0	0	0
UKID64	-0.258711	0	0	0	0.015086	0	0	0
UKID53	-0.0526055	0	0	0	0.00431	0	0	0
Sorbo	0.201132	0.010776	0.032328	0.021552	0	0	0	0
Kondara	0.174717	0.196121	0.03556	0.017241	0	0	0	0
Ge.1	0.106959	0.053879	0.010776	0.00431	0.086207	0	0	0
Wei.0	0.0199312	0	0	0.002155	0.028017	0	0	0.19181
Zu.1	-0.0716447	0	0	0	0.084052	0	0	0
T890	0.415915	0.107759	0.213362	0.032328	0	0	0	0
T790	0.00472513	0.023707	0.051724	0.006466	0.00431	0	0	0
TOM.07	0.220355	0.103448	0.05819	0.036638	0	0	0	0
T940	0.214175	0.077586	0.101293	0.023707	0.002155	0	0	0
TDr.7	0.169874	0.131466	0.038793	0.06681	0.00431	0	0	0.002155
Eden.2	0.353213	0.077586	0.213362	0.002155	0	0	0	0
TDr.1	0.314181	0.096983	0.068966	0.049569	0.002155	0	0	0
TDr.5	0.334382	0.224138	0.094828	0.060345	0.023707	0	0	0
T980	0.453589	0.12931	0.247845	0.034483	0.00431	0	0	0
T950	0.282764	0.174569	0.056034	0.049569	0	0	0	0
Ull2.13	0.368544	0.148707	0.247845	0.028017	0	0	0	0
T990	0.442405	0.19181	0.226293	0.096983	0.010776	0	0	0
App1.16	-0.0314603	0	0	0.006466	0.045259	0	0	0
Stabby.13	0.400511	0.092672	0.364224	0.053879	0	0	0	0
Ba5.1	0.00737144	0.094828	0.021552	0.006466	0.053879	0	0	0
TDr.11	-0.0729819	0.088362	0.017241	0.006466	0.006466	0	0	0
Sr.5	0.362954	0.189655	0.163793	0.099138	0.00431	0	0	0
Vinslov	-0.0759082	0	0	0	0.226293	0	0	0
Eden.1	-0.051864	0.002155	0.023707	0	0.006466	0	0	0
Ba4.1	-0.0489279	0	0	0	0.017241	0	0	0
T610	-0.124638	0	0	0	0.633621	0	0	0
THO.08	-0.144778	0	0.00431	0	0.006466	0	0	0
Eds.1	-0.0262977	0.012931	0.125	0.00431	0.019397	0	0	0
TDr.13	0.547265	0.265086	0.428879	0.040948	0.002155	0	0	0
T580	-0.155756	0	0	0.002155	0.032328	0	0	0
T860	-0.172936	0.002155	0.006466	0.00431	0.012931	0	0	0
Ale.S.41.1	0.373653	0.135057	0.416667	0.031609	0.002874	0	0	0
T1000	-0.0854116	0	0	0	0.418103	0	0	0
T620	-0.221284	0	0	0	0.219828	0	0	0
Gro.3	-0.155038	0	0	0	0.056034	0	0	0
Fly2.1	-0.201728	0	0	0	0.06681	0	0	0
Spr1.2	0.339991	0.114224	0.344828	0.021552	0.002155	0	0	0
T900	0.540201	0.221983	0.55819	0.032328	0.00431	0	0	0
Tos.82.387	-0.0562934	0.002155	0.010776	0	0.178879	0	0	0
T1010	-0.0641985	0	0	0	0.019397	0	0	0
T1050	-0.231772	0	0.002155	0	0.023707	0	0	0
Lom1.1	-0.0823339	0.101293	0	0.002155	0.002155	0	0	0
Boo2.3	-0.0705511	0	0	0.002155	0.012931	0	0	0
T1070	-0.070523	0	0	0	0.116379	0	0	0
Hov1.7	-0.0561501	0	0	0	0.008621	0	0	0
San.2	-0.0634373	0	0	0	0.056034	0	0	0
Lov.5	-0.259465	0	0	0	0.086207	0	0	0
T1110	-0.242354	0	0	0	0.028017	0	0	0
T480	-0.235565	0	0.002155	0	0.00431	0	0	0
App1.12	-0.060387	0	0	0	0.00431	0	0	0
T570	-0.057983	0	0	0	0	0	0	0
TDr.9	-0.0579264	0.00431	0.00431	0.002155	0	0	0	0
Bla.1	-0.0490642	0	0	0	0.017241	0	0	0.00431
Pla.0	-0.162809	0.002155	0	0	0.008621	0	0	0
Can.0	-0.168826	0	0.002155	0	0	0.002155	0.002155	0.336207
Per.1	-0.11626	0.006466	0	0.008621	0.002155	0	0	0
Rsch.4	-0.121284	0	0	0	0.377155	0.002155	0	0.019397
Stw.0	-0.0847719	0.002155	0	0	0.006466	0.010776	0.006466	0.55819
Ms.0	-0.195313	0	0	0.002155	0.006466	0	0	0
Ors.2	0.0938475	0.030172	0.028017	0.056034	0.051724	0	0	0
Ors.1	-0.118071	0	0.00431	0	0.05819	0	0	0
Fei.0	0.180498	0.221983	0.118534	0.036638	0.002155	0	0	0
Co	-0.155839	0.006466	0.010776	0	0	0	0	0
Wa.1	-0.0507783	0	0	0	0	0	0	0
Kas.2	0.178829	0.015086	0.109914	0.017241	0.036638	0	0	0
Hey.1	0.261224	0.219828	0.18319	0.045259	0.030172	0	0	0
Tscha.1	-0.223713	0	0.00431	0	0	0.002155	0.002155	0.211207
PHW.2	-0.0766596	0.015086	0.021552	0.002155	0.346983	0	0	0
Belm.4.94	-0.0189735	0.025862	0.012931	0.017241	0.00431	0	0	0
Ct.1	-0.162215	0.002155	0	0	0.002155	0	0.002155	0.043103
Mr.0	-0.255982	0	0	0	0	0	0	0
Sg.1	0.247442	0	0.00431	0.043103	0.025862	0	0	0
Hs.0	-0.0977165	0	0.002155	0	0.252155	0	0	0
Is.0	0.261301	0.174569	0.176724	0.034483	0.019397	0	0	0
Ove.0	-0.0254703	0	0.00431	0.006466	0.073276	0	0	0
Kl.5	0.06675	0.075431	0.047414	0.010776	0.06681	0	0	0
Rd.0	-0.0781515	0	0	0	0.122845	0	0	0
Gd.1	-0.0748672	0.043103	0.023707	0.008621	0.010776	0	0	0
Ob.O	-0.0814834	0	0	0	0.409483	0	0	0
Ca.0	-0.0707445	0.002155	0.008621	0.017241	0	0	0	0
Kelst.4	-0.158949	0	0	0	0	0	0	0
Bsch.0	0.126663	0.202586	0.131466	0.019397	0	0	0	0
Bu.0	-0.0345774	0.019397	0.025862	0.028017	0	0	0	0
Sh.0	-0.183642	0	0	0.002155	0.064655	0	0	0
Got.22	-0.109357	0.002155	0	0	0.028017	0.008621	0.002155	0.579741
Fr.4	0.265441	0.131466	0.428879	0.025862	0.002155	0	0	0
Wc.2	0.286628	0.230603	0.306034	0.025862	0	0	0	0
Is.1	-0.0716268	0	0	0	0.084052	0	0	0
Mrk.0	-0.182203	0.00431	0	0.015086	0.045259	0	0	0
Np.0	-0.188303	0	0	0	0.012931	0	0	0
Ha.0	-0.066099	0	0	0	0.06681	0	0	0
Nw.0	-0.206477	0	0	0	0	0	0	0
Ep.0	-0.0625553	0	0	0	0	0	0	0
No.0	-0.235909	0.002155	0.002155	0	0.002155	0	0	0
TOU.A1.62	0.267406	0.015086	0.032328	0.010776	0.002155	0	0	0
PAR.10	0.107844	0.025862	0.010776	0.017241	0.051724	0	0	0
PAR.4	0.156116	0	0	0.019397	0.002155	0	0	0
TOU.A1.60	0.24851	0.010776	0.00431	0.010776	0	0	0	0
TOU.L.17	-0.0137421	0.008621	0.010776	0.006466	0.021552	0	0	0
TOU.A1.73	0.148012	0.010776	0.023707	0.023707	0.012931	0	0	0
MOG.55	0.0546163	0	0	0	0	0	0	0
TOU.G.1	0.0446812	0.090517	0.017241	0.034483	0.040948	0	0	0
PHW.37	-0.0871392	0.002155	0.00431	0	0.178879	0	0	0
TOU.I.17	0.0766134	0.036638	0.088362	0.019397	0	0	0	0
ALL1.7	0.216339	0.301724	0.021552	0.017241	0.025862	0	0	0
TOU.A1.81	-0.115845	0	0	0	0.74569	0	0	0
TOU.A1.79	0.190405	0.051724	0	0.06681	0.002155	0	0	0
PON	-0.0965056	0	0	0	0.346983	0	0	0
TOU.A1.69	-0.0395727	0.010776	0.038793	0.006466	0.034483	0	0	0
TOU.A1.96	-0.0237073	0	0.00431	0.002155	0.006466	0	0	0
Lz.0	-0.073458	0.019397	0.008621	0.002155	0.30819	0	0	0
MOG.12	-0.0660365	0	0.002155	0	0.148707	0	0	0
MIB.60	-0.114292	0.019397	0.015086	0.006466	0.019397	0	0	0
VOU.4	0.106726	0.006466	0.002155	0.012931	0.008621	0	0	0
LDV.3	-0.0410062	0.047414	0.002155	0.017241	0	0	0	0
TOU.A1.74	-0.0478355	0	0	0.002155	0.021552	0	0	0
TOU.A1.75	-0.0195216	0.073276	0.008621	0.19181	0	0	0	0
RAN	-0.0690304	0	0	0	0.090517	0	0	0
TOU.A1.66	-0.172199	0.012931	0.006466	0	0.008621	0	0	0
TOU.A1.77	-0.131027	0.00431	0.006466	0.00431	0.032328	0	0	0
TOU.A1.39	-0.0832811	0	0.015086	0.002155	0	0	0	0
TOU.A1.98	-0.0607036	0	0	0	0.025862	0	0	0
Lm.2	-0.120049	0	0	0	0.769397	0	0	0
PAR.3	-0.0798429	0	0	0	0.178879	0	0	0
TOU.E.11	-0.21419	0	0	0	0.077586	0	0	0
Di.1	-0.199261	0	0	0	0.002155	0.019397	0.002155	0.172414
ROM.2	-0.0626982	0	0	0	0.010776	0	0	0
Ren.1	-0.224635	0.00431	0	0	0.002155	0	0	0.002155
LAC.5	-0.0639257	0	0	0	0	0	0	0
TOU.H.3	-0.216113	0.030172	0.008621	0.00431	0.008621	0	0	0
TOU.I.1	-0.0395212	0.002155	0.006466	0.002155	0	0	0	0
TOU.L.5	-0.0698742	0	0.00431	0.002155	0.006466	0	0	0
TOU.A1.65	-0.0644213	0	0	0	0	0	0	0
TOU.A1.45	-0.0966278	0	0	0	0	0	0	0
MOG.40	-0.0407104	0.00431	0.00431	0.002155	0.00431	0	0	0
TOU.I.6	-0.0569001	0	0	0	0	0	0	0
TOU.A1.93	-0.0522518	0	0	0	0	0	0	0
Pn.0	-0.0584078	0	0	0	0	0	0	0
N4	-0.0598017	0.006466	0.008621	0.002155	0.064655	0	0	0
Est.1	-0.0823156	0	0	0	0	0.006466	0.006466	0.693966
Sav.0	0.304292	0.036638	0.086207	0.043103	0	0	0	0
MIB.83	0.0431334	0.012931	0.015086	0.002155	0.002155	0	0	0
MIB.92	0.0587471	0.032328	0.060345	0.021552	0.032328	0	0	0
MIB.58	0.0262276	0	0	0	0.002155	0	0	0
MIB.61	-0.0401278	0	0.00431	0.002155	0.071121	0	0	0
Duk	0.0134203	0.107759	0.045259	0.017241	0	0	0	0
Jm.0	-0.00581136	0.084052	0.036638	0.015086	0.036638	0	0	0
Pu2.8	-0.119842	0	0	0	0.099138	0	0	0
MIB.80	-0.0672935	0.010776	0.040948	0.006466	0.012931	0	0	0
MIB.89	-0.0567339	0	0	0	0.045259	0	0	0
ZdrI.2.25	-0.0661814	0.021552	0.047414	0.006466	0.028017	0	0	0
DraIV.1.14	-0.110925	0.00431	0.017241	0.002155	0.010776	0	0	0
Lp2.2	-0.134479	0	0.00431	0.002155	0.002155	0	0	0
MIB.69	-0.175146	0	0	0.008621	0.019397	0	0	0
DraIII.1	-0.0122973	0	0	0	0	0	0	0
Jm.1	-0.199367	0	0.002155	0.00431	0.00431	0.002155	0.002155	0.049569
Bor.1	-0.188328	0.00431	0	0	0.002155	0	0	0
Br.0	-0.210335	0	0	0	0	0	0	0
DraIV.6.16	-0.0577079	0	0	0	0	0	0	0
Pog.0	-0.0875147	0	0	0	0.282328	0	0	0
An.1	-0.0889141	0	0	0	0.0625	0	0	0
Ws.2	0.314871	0.12069	0.331897	0.017241	0.140086	0	0	0
Lerik1.6	0.0683398	0.112069	0	0.006466	0.038793	0	0	0
Pi.2	-0.256084	0	0	0	0.00431	0.002155	0.002155	0.045259
Gr.1	-0.0602631	0	0	0.002155	0.030172	0	0	0
T450	-0.0587128	0	0	0	0	0	0	0
TAA.03	0.528652	0.340517	0.323276	0.092672	0	0	0	0
Ale.S.57.16	0.133281	0.040948	0.157328	0.006466	0.047414	0	0	0
Gar.22.213	0.601706	0.463362	0.512931	0.010776	0	0	0	0
ANT627ME13Y1	0.478474	0.19181	0.521552	0.049569	0	0	0	0
Bros.11.135	-0.064025	0.021552	0.060345	0.010776	0.75	0	0	0
Bros.37.149	0.420111	0.241379	0.383621	0.023707	0	0	0	0
Bros.15.138	0.328595	0.12931	0.387931	0.028017	0	0	0	0
