# Supplementary material for: Host genome and bacterial taxa shape the Arabidopsis seed microbiome
Source: EMBO Rep. 2025 Nov 28;27(1):122–41. doi: 10.1038/s44319-025-00635-x (PMC12796167; doi:10.1038/s44319-025-00635-x)
Supplement: Supplementary file 12 — Source data Fig. 3 [file 44319_2025_635_MOESM12_ESM.zip › Figure3/3C/3C.xls]

## Sheet: 3C
Accessions	PCoA1-jaccard	Chryseobacterium	Delftia	Stenotrophomonas
Zu_1	0.288453	0	0	0
TDr_9	0.285994	0.00431	0.00431	0.002155
Pn_0	0.284339	0	0	0
PAR_3	0.280229	0	0	0
T570	0.26838	0	0	0
LAC_5	0.264089	0	0	0
DraIV_6_16	0.26245	0	0	0
Gr_1	0.26244	0	0	0.002155
App1_12	0.260429	0	0	0
Edi_1	0.256384	0.00431	0	0
Hov1_7	0.251062	0	0	0
ROM_2	0.249089	0	0	0
Ha_0	0.232449	0	0	0
Rd_0	0.23121	0	0	0
T1000	0.220664	0	0	0
TOU_I_6	0.220663	0	0	0
MIB_89	0.218648	0	0	0
Wa_1	0.217196	0	0	0
Is_1	0.216469	0	0	0
Paw_4	0.216157	0	0	0
ANT11ME1_32	0.21542	0	0	0
T450	0.214217	0	0	0
Bra_1	0.213609	0	0	0
RAN	0.212838	0	0	0
UKID90	0.212419	0.002155	0.002155	0.002155
Pu2_8	0.206611	0	0	0
Bla_1	0.19337	0	0	0
San_2	0.192798	0	0	0
Eden_1	0.191237	0.023707	0.002155	0
Ob_O	0.190514	0	0	0
PON	0.182668	0	0	0
MOG_12	0.179384	0.002155	0	0
TOU_A1_98	0.177845	0	0	0
TOU_A1_81	0.175307	0	0	0
Hs_0	0.174255	0.002155	0	0
Ksk_2	0.17167	0	0	0
UKSW06_220	0.170139	0.002155	0	0
TOU_A1_65	0.170064	0	0	0
Bea_1	0.165772	0	0	0.00431
An_1	0.160301	0	0	0
Boo2_3	0.154159	0	0	0.002155
TOU_A1_96	0.152335	0.00431	0	0.002155
Ors_1	0.145317	0.00431	0	0
Lz_0	0.14325	0.008621	0.019397	0.002155
UKID109	0.139286	0	0	0
T1010	0.133894	0	0	0
KNO_11	0.133743	0	0	0
NFA_10	0.131825	0	0	0
Pog_0	0.128971	0	0	0
UKID53	0.125859	0	0	0
TOU_A1_74	0.124976	0	0	0.002155
UKID17	0.121552	0	0	0
LI_OF_095	0.120848	0	0	0
Bid_1	0.114859	0	0.002155	0.002155
Vinslov	0.109629	0	0	0
T610	0.108545	0	0	0
Col_0	0.10452	0.002155	0.008621	0.006466
THO_08	0.10371	0.00431	0	0
PAR_10	0.103361	0.010776	0.025862	0.017241
TOU_A1_45	0.101036	0	0	0
TOU_A1_93	0.0988669	0	0	0
PHW_37	0.0947923	0.00431	0.002155	0
T1070	0.0944252	0	0	0
TOU_E_11	0.0879796	0	0	0
MIB_61	0.0873139	0.00431	0	0.002155
N4	0.0861085	0.008621	0.006466	0.002155
TOU_A1_60	0.0845628	0.00431	0.010776	0.010776
MIB_58	0.0824891	0	0	0
Wei_0	0.0819524	0	0	0.002155
UKID9	0.0737466	0	0	0
MOG_55	0.0667066	0	0	0
Sg_1	0.0642649	0.00431	0	0.043103
Ale_S_57_16	0.0602545	0.157328	0.040948	0.006466
UKID15	0.0508667	0	0	0
Tos_82_387	0.0499953	0.010776	0.002155	0
Ge_1	0.0494233	0.010776	0.053879	0.00431
Wis_1	0.0492794	0	0	0
TOU_L_17	0.0489737	0.010776	0.008621	0.006466
Sh_0	0.047627	0	0	0.002155
DraIV_1_14	0.0475631	0.017241	0.00431	0.002155
Eden_2	0.0470205	0.213362	0.077586	0.002155
Ba4_1	0.0440139	0	0	0
T580	0.0389328	0	0	0.002155
Gro_3	0.0371426	0	0	0
Lerik1_6	0.0339354	0	0.112069	0.006466
Rsch_4	0.0330482	0	0	0
KBS_Mac_23	0.0322378	0	0.342672	0
PHW_2	0.0295232	0.021552	0.015086	0.002155
PAR_4	0.0270107	0	0	0.019397
App1_16	0.0265582	0	0	0.006466
HR_10	0.0240907	0	0	0
TOU_A1_62	0.0238718	0.032328	0.015086	0.010776
UKID35	0.0225892	0	0	0.002155
Fly2_1	0.0188105	0	0	0
MOG_40	0.0128783	0.00431	0.00431	0.002155
Eds_1	0.0120193	0.125	0.012931	0.00431
Stw_0	0.0113057	0	0.002155	0
T990	0.010423	0.226293	0.19181	0.096983
T620	0.00636723	0	0	0
TOU_A1_73	0.00497378	0.023707	0.010776	0.023707
DraIII_1	0.00383917	0	0	0
T860	0.000926035	0.006466	0.002155	0.00431
Est_1	0.000348561	0	0	0
Sav_0	0.000211136	0.086207	0.036638	0.043103
UKID58	-0.00129206	0	0	0
TDr_13	-0.00304381	0.428879	0.265086	0.040948
Ove_0	-0.0049413	0.00431	0	0.006466
UKSE06_556	-0.00516704	0	0.204023	0.020115
UKSE06_316	-0.00609595	0.002155	0.051724	0
MIB_92	-0.00781714	0.060345	0.032328	0.021552
RRS_7	-0.00873167	0.032328	0	0.002155
Pna_17	-0.00921419	0	0	0
TDr_1	-0.0105795	0.068966	0.096983	0.049569
Kl_5	-0.0115753	0.047414	0.075431	0.010776
MIB_83	-0.0134818	0.015086	0.012931	0.002155
T890	-0.0138369	0.213362	0.107759	0.032328
Lm_2	-0.0140225	0	0	0
T790	-0.014312	0.051724	0.023707	0.006466
Sorbo	-0.0146334	0.032328	0.010776	0.021552
Ors_2	-0.0150746	0.028017	0.030172	0.056034
Ull2_13	-0.0172399	0.247845	0.148707	0.028017
Spr1_2	-0.020748	0.344828	0.114224	0.021552
TDr_5	-0.0225434	0.094828	0.224138	0.060345
TOU_I_1	-0.0232462	0.006466	0.002155	0.002155
T950	-0.0262486	0.056034	0.174569	0.049569
TDr_7	-0.031086	0.038793	0.131466	0.06681
T1050	-0.0311916	0.002155	0	0
T900	-0.0331803	0.55819	0.221983	0.032328
ANT09A3	-0.0343045	0.103448	0.484914	0.053879
ALL1_7	-0.0352954	0.021552	0.301724	0.017241
Pi_2	-0.0353834	0	0	0
Co	-0.0375201	0.010776	0.006466	0
Poo_1	-0.0388083	0	0	0.002155
T1110	-0.0395467	0	0	0
Got_22	-0.039946	0	0.002155	0
Lov_5	-0.0411355	0	0	0
VOU_4	-0.042305	0.002155	0.006466	0.012931
T980	-0.0460109	0.247845	0.12931	0.034483
TOU_G_1	-0.0473307	0.017241	0.090517	0.034483
TOU_A1_77	-0.0506834	0.006466	0.00431	0.00431
TOM_07	-0.0524029	0.05819	0.103448	0.036638
UKID2	-0.0524158	0.00431	0.096983	0.019397
Ep_0	-0.0588397	0	0	0
T940	-0.0592221	0.101293	0.077586	0.023707
TOU_A1_66	-0.0600094	0.006466	0.012931	0
Br_0	-0.0666601	0	0	0
Wilcox_4	-0.0670517	0	0	0
RMX413_7	-0.0689001	0.002155	0.002155	0.00431
Hil_1	-0.0695999	0	0	0
Kelst_4	-0.0715715	0	0	0
Is_0	-0.0729852	0.176724	0.174569	0.034483
TOU_A1_79	-0.073632	0	0.051724	0.06681
Ba5_1	-0.0741915	0.021552	0.094828	0.006466
Kas_2	-0.0753112	0.109914	0.015086	0.017241
Pla_0	-0.0783962	0	0.002155	0
Ren_1	-0.0827963	0	0.00431	0
No_0	-0.0828165	0.002155	0.002155	0
Per_1	-0.0841808	0	0.006466	0.008621
Sr_5	-0.084515	0.163793	0.189655	0.099138
Kin_0	-0.0856852	0	0.002155	0.002155
ZdrI_2_25	-0.0865828	0.047414	0.021552	0.006466
Stabby_13	-0.0868049	0.364224	0.092672	0.053879
TDr_11	-0.0882401	0.017241	0.088362	0.006466
Belm_4_94	-0.0888812	0.012931	0.025862	0.017241
Nw_0	-0.092287	0	0	0
Di_1	-0.0943541	0	0	0
Ms_0	-0.0953548	0	0	0.002155
Ca_0	-0.0954258	0.008621	0.002155	0.017241
Can_0	-0.100074	0.002155	0	0
UKID88	-0.102853	0	0.006466	0.002155
Ale_S_41_1	-0.104929	0.416667	0.135057	0.031609
TAA_03	-0.106211	0.323276	0.340517	0.092672
Lp2_2	-0.107625	0.00431	0	0.002155
MIB_69	-0.1114	0	0	0.008621
UKID64	-0.111727	0	0	0
Gar_22_213	-0.113849	0.512931	0.463362	0.010776
MNF_Pot_80	-0.114035	0	0	0
Np_0	-0.115856	0	0	0
Chr_1	-0.117096	0	0	0
TOU_A1_69	-0.119561	0.038793	0.010776	0.006466
MIB_60	-0.120263	0.015086	0.019397	0.006466
Bros_11_135	-0.12191	0.060345	0.021552	0.010776
Bor_1	-0.122953	0	0.00431	0
Bu_0	-0.12565	0.025862	0.019397	0.028017
FOR_5	-0.125942	0	0	0
Edinb_5	-0.126982	0.096983	0.137931	0.030172
TOU_I_17	-0.128157	0.088362	0.036638	0.019397
TOU_L_5	-0.128391	0.00431	0	0.002155
Lom1_1	-0.131251	0	0.101293	0.002155
Jm_1	-0.132101	0.002155	0	0.00431
Gd_1	-0.133079	0.023707	0.043103	0.008621
Ct_1	-0.13337	0	0.002155	0
Ema_1	-0.135046	0	0	0
MIB_80	-0.138453	0.040948	0.010776	0.006466
LDV_3	-0.139894	0.002155	0.047414	0.017241
Tscha_1	-0.148503	0.00431	0	0
TOU_A1_39	-0.15368	0.015086	0	0.002155
Duk	-0.162193	0.045259	0.107759	0.017241
KBS_Mac_75	-0.169987	0.008621	0.00431	0.028017
TOU_A1_75	-0.172749	0.008621	0.073276	0.19181
CIBC_5	-0.173388	0.114224	0.135776	0.028017
UKSW06_202	-0.17384	0.030172	0.204741	0.012931
PHW_14	-0.174739	0.62069	0.30819	0.0625
Bros_37_149	-0.175274	0.383621	0.241379	0.023707
Mr_0	-0.1784	0	0	0
Fei_0	-0.181039	0.118534	0.221983	0.036638
Mrk_0	-0.182891	0	0.00431	0.015086
Kondara	-0.18371	0.03556	0.196121	0.017241
ANT11PNA1_4	-0.186431	0.135776	0.045259	0.015086
Boot_1	-0.201876	0.096983	0.096983	0.019397
Jm_0	-0.207939	0.036638	0.084052	0.015086
Alst_1	-0.217263	0.297414	0.094828	0.040948
Ws_2	-0.218007	0.331897	0.12069	0.017241
Hey_1	-0.219984	0.18319	0.219828	0.045259
T480	-0.220349	0.002155	0	0
Bsch_0	-0.222761	0.131466	0.202586	0.019397
WAR	-0.233567	0.00431	0.002155	0
TOU_H_3	-0.243721	0.008621	0.030172	0.00431
ANT12A1	-0.249718	0.045259	0.18319	0.019397
UKID103	-0.256077	0.44181	0.161638	0.043103
ANT627ME13Y1	-0.256347	0.521552	0.19181	0.049569
UKID93	-0.280102	0.616379	0.258621	0.047414
Fr_4	-0.289832	0.428879	0.131466	0.025862
CIBC_4	-0.300108	0.375	0.125	0.051724
Bros_15_138	-0.312429	0.387931	0.12931	0.028017
Su_1	-0.392988	0.385776	0.084052	0.028017
Wc_2	-0.40051	0.306034	0.230603	0.025862
