# Supplementary material for: Host genome and bacterial taxa shape the Arabidopsis seed microbiome
Source: EMBO Rep. 2025 Nov 28;27(1):122–41. doi: 10.1038/s44319-025-00635-x (PMC12796167; doi:10.1038/s44319-025-00635-x)
Supplement: Supplementary file 12 — Source data Fig. 3 [file 44319_2025_635_MOESM12_ESM.zip › Figure3/3D/3D.xls]

## Sheet: 3D
Accessions	PCoA1-Weighted Unifrac	Chryseobacterium	Delftia	Stenotrophomonas
PHW_14	0.654006	0.62069	0.30819	0.0625
UKID93	0.619406	0.616379	0.258621	0.047414
Gar_22_213	0.601706	0.512931	0.463362	0.010776
TDr_13	0.547265	0.428879	0.265086	0.040948
T900	0.540201	0.55819	0.221983	0.032328
TAA_03	0.528652	0.323276	0.340517	0.092672
ANT627ME13Y1	0.478474	0.521552	0.19181	0.049569
T980	0.453589	0.247845	0.12931	0.034483
T990	0.442405	0.226293	0.19181	0.096983
Bros_37_149	0.420111	0.383621	0.241379	0.023707
T890	0.415915	0.213362	0.107759	0.032328
Stabby_13	0.400511	0.364224	0.092672	0.053879
Ale_S_41_1	0.373653	0.416667	0.135057	0.031609
Ull2_13	0.368544	0.247845	0.148707	0.028017
Sr_5	0.362954	0.163793	0.189655	0.099138
UKID103	0.360119	0.44181	0.161638	0.043103
Eden_2	0.353213	0.213362	0.077586	0.002155
Spr1_2	0.339991	0.344828	0.114224	0.021552
TDr_5	0.334382	0.094828	0.224138	0.060345
Bros_15_138	0.328595	0.387931	0.12931	0.028017
Ws_2	0.314871	0.331897	0.12069	0.017241
TDr_1	0.314181	0.068966	0.096983	0.049569
CIBC_4	0.306667	0.375	0.125	0.051724
Sav_0	0.304292	0.086207	0.036638	0.043103
Wc_2	0.286628	0.306034	0.230603	0.025862
T950	0.282764	0.056034	0.174569	0.049569
TOU_A1_62	0.267406	0.032328	0.015086	0.010776
Fr_4	0.265441	0.428879	0.131466	0.025862
Is_0	0.261301	0.176724	0.174569	0.034483
Hey_1	0.261224	0.18319	0.219828	0.045259
Su_1	0.261149	0.385776	0.084052	0.028017
TOU_A1_60	0.24851	0.00431	0.010776	0.010776
Alst_1	0.247646	0.297414	0.094828	0.040948
Sg_1	0.247442	0.00431	0	0.043103
ANT09A3	0.235489	0.103448	0.484914	0.053879
TOM_07	0.220355	0.05819	0.103448	0.036638
ALL1_7	0.216339	0.021552	0.301724	0.017241
T940	0.214175	0.101293	0.077586	0.023707
KBS_Mac_23	0.206498	0	0.342672	0
Sorbo	0.201132	0.032328	0.010776	0.021552
CIBC_5	0.199814	0.114224	0.135776	0.028017
TOU_A1_79	0.190405	0	0.051724	0.06681
Fei_0	0.180498	0.118534	0.221983	0.036638
Kas_2	0.178829	0.109914	0.015086	0.017241
Kondara	0.174717	0.03556	0.196121	0.017241
TDr_7	0.169874	0.038793	0.131466	0.06681
UKSE06_556	0.159737	0	0.204023	0.020115
PAR_4	0.156116	0	0	0.019397
TOU_A1_73	0.148012	0.023707	0.010776	0.023707
Ale_S_57_16	0.133281	0.157328	0.040948	0.006466
Bsch_0	0.126663	0.131466	0.202586	0.019397
PAR_10	0.107844	0.010776	0.025862	0.017241
ANT12A1	0.107744	0.045259	0.18319	0.019397
Ge_1	0.106959	0.010776	0.053879	0.00431
VOU_4	0.106726	0.002155	0.006466	0.012931
ANT11PNA1_4	0.106147	0.135776	0.045259	0.015086
Ors_2	0.0938475	0.028017	0.030172	0.056034
Edinb_5	0.0891874	0.096983	0.137931	0.030172
TOU_I_17	0.0766134	0.088362	0.036638	0.019397
Lerik1_6	0.0683398	0	0.112069	0.006466
Kl_5	0.06675	0.047414	0.075431	0.010776
MIB_92	0.0587471	0.060345	0.032328	0.021552
MOG_55	0.0546163	0	0	0
UKSW06_202	0.0495065	0.030172	0.204741	0.012931
TOU_G_1	0.0446812	0.017241	0.090517	0.034483
MIB_83	0.0431334	0.015086	0.012931	0.002155
MIB_58	0.0262276	0	0	0
Boot_1	0.0217133	0.096983	0.096983	0.019397
Wei_0	0.0199312	0	0	0.002155
Duk	0.0134203	0.045259	0.107759	0.017241
Ba5_1	0.00737144	0.021552	0.094828	0.006466
T790	0.00472513	0.051724	0.023707	0.006466
Col_0	0.00203649	0.002155	0.008621	0.006466
Jm_0	-0.00581136	0.036638	0.084052	0.015086
UKSE06_316	-0.00794144	0.002155	0.051724	0
RRS_7	-0.0113594	0.032328	0	0.002155
DraIII_1	-0.0122973	0	0	0
TOU_L_17	-0.0137421	0.010776	0.008621	0.006466
Belm_4_94	-0.0189735	0.012931	0.025862	0.017241
TOU_A1_75	-0.0195216	0.008621	0.073276	0.19181
TOU_A1_96	-0.0237073	0.00431	0	0.002155
Ove_0	-0.0254703	0.00431	0	0.006466
Eds_1	-0.0262977	0.125	0.012931	0.00431
UKID2	-0.0284919	0.00431	0.096983	0.019397
App1_16	-0.0314603	0	0	0.006466
Pna_17	-0.033245	0	0	0
Bu_0	-0.0345774	0.025862	0.019397	0.028017
TOU_I_1	-0.0395212	0.006466	0.002155	0.002155
TOU_A1_69	-0.0395727	0.038793	0.010776	0.006466
MIB_61	-0.0401278	0.00431	0	0.002155
MOG_40	-0.0407104	0.00431	0.00431	0.002155
LDV_3	-0.0410062	0.002155	0.047414	0.017241
Bea_1	-0.0419402	0	0	0.00431
UKID17	-0.0431249	0	0	0
Bid_1	-0.045801	0	0.002155	0.002155
TOU_A1_74	-0.0478355	0	0	0.002155
Ba4_1	-0.0489279	0	0	0
Bla_1	-0.0490642	0	0	0
Wa_1	-0.0507783	0	0	0
Eden_1	-0.051864	0.023707	0.002155	0
TOU_A1_93	-0.0522518	0	0	0
UKID53	-0.0526055	0	0	0
NFA_10	-0.0528512	0	0	0
UKID90	-0.0550729	0.002155	0.002155	0.002155
Hov1_7	-0.0561501	0	0	0
Tos_82_387	-0.0562934	0.010776	0.002155	0
MIB_89	-0.0567339	0	0	0
TOU_I_6	-0.0569001	0	0	0
DraIV_6_16	-0.0577079	0	0	0
TDr_9	-0.0579264	0.00431	0.00431	0.002155
T570	-0.057983	0	0	0
Pn_0	-0.0584078	0	0	0
T450	-0.0587128	0	0	0
N4	-0.0598017	0.008621	0.006466	0.002155
Gr_1	-0.0602631	0	0	0.002155
App1_12	-0.060387	0	0	0
TOU_A1_98	-0.0607036	0	0	0
Ep_0	-0.0625553	0	0	0
ROM_2	-0.0626982	0	0	0
San_2	-0.0634373	0	0	0
LAC_5	-0.0639257	0	0	0
Bros_11_135	-0.064025	0.060345	0.021552	0.010776
T1010	-0.0641985	0	0	0
TOU_A1_65	-0.0644213	0	0	0
ANT11ME1_32	-0.0646056	0	0	0
MOG_12	-0.0660365	0.002155	0	0
Ha_0	-0.066099	0	0	0
ZdrI_2_25	-0.0661814	0.047414	0.021552	0.006466
MIB_80	-0.0672935	0.040948	0.010776	0.006466
RAN	-0.0690304	0	0	0
TOU_L_5	-0.0698742	0.00431	0	0.002155
T1070	-0.070523	0	0	0
Boo2_3	-0.0705511	0	0	0.002155
Ca_0	-0.0707445	0.008621	0.002155	0.017241
Edi_1	-0.0711291	0.00431	0	0
Is_1	-0.0716268	0	0	0
Zu_1	-0.0716447	0	0	0
TDr_11	-0.0729819	0.017241	0.088362	0.006466
Lz_0	-0.073458	0.008621	0.019397	0.002155
Gd_1	-0.0748672	0.023707	0.043103	0.008621
Vinslov	-0.0759082	0	0	0
PHW_2	-0.0766596	0.021552	0.015086	0.002155
Rd_0	-0.0781515	0	0	0
PAR_3	-0.0798429	0	0	0
Ob_O	-0.0814834	0	0	0
Est_1	-0.0823156	0	0	0
Lom1_1	-0.0823339	0	0.101293	0.002155
TOU_A1_39	-0.0832811	0.015086	0	0.002155
Stw_0	-0.0847719	0	0.002155	0
T1000	-0.0854116	0	0	0
PHW_37	-0.0871392	0.00431	0.002155	0
Pog_0	-0.0875147	0	0	0
An_1	-0.0889141	0	0	0
PON	-0.0965056	0	0	0
Paw_4	-0.096612	0	0	0
TOU_A1_45	-0.0966278	0	0	0
Poo_1	-0.0969153	0	0	0.002155
Hs_0	-0.0977165	0.002155	0	0
UKID109	-0.102323	0	0	0
UKSW06_220	-0.105779	0.002155	0	0
Bra_1	-0.106606	0	0	0
Got_22	-0.109357	0	0.002155	0
DraIV_1_14	-0.110925	0.017241	0.00431	0.002155
MIB_60	-0.114292	0.015086	0.019397	0.006466
KNO_11	-0.114638	0	0	0
TOU_A1_81	-0.115845	0	0	0
Ksk_2	-0.11602	0	0	0
Per_1	-0.11626	0	0.006466	0.008621
UKID15	-0.116737	0	0	0
Ors_1	-0.118071	0.00431	0	0
Pu2_8	-0.119842	0	0	0
Lm_2	-0.120049	0	0	0
Rsch_4	-0.121284	0	0	0
T610	-0.124638	0	0	0
TOU_A1_77	-0.131027	0.006466	0.00431	0.00431
Lp2_2	-0.134479	0.00431	0	0.002155
MNF_Pot_80	-0.138152	0	0	0
Wis_1	-0.142597	0	0	0
THO_08	-0.144778	0.00431	0	0
Gro_3	-0.155038	0	0	0
LI_OF_095	-0.155435	0	0	0
T580	-0.155756	0	0	0.002155
Co	-0.155839	0.010776	0.006466	0
Kelst_4	-0.158949	0	0	0
FOR_5	-0.159633	0	0	0
UKID88	-0.15975	0	0.006466	0.002155
Ct_1	-0.162215	0	0.002155	0
Pla_0	-0.162809	0	0.002155	0
HR_10	-0.163798	0	0	0
RMX413_7	-0.166932	0.002155	0.002155	0.00431
Can_0	-0.168826	0.002155	0	0
TOU_A1_66	-0.172199	0.006466	0.012931	0
T860	-0.172936	0.006466	0.002155	0.00431
MIB_69	-0.175146	0	0	0.008621
UKID35	-0.176411	0	0	0.002155
Mrk_0	-0.182203	0	0.00431	0.015086
Sh_0	-0.183642	0	0	0.002155
Np_0	-0.188303	0	0	0
Bor_1	-0.188328	0	0.00431	0
Ms_0	-0.195313	0	0	0.002155
UKID9	-0.198272	0	0	0
Di_1	-0.199261	0	0	0
Jm_1	-0.199367	0.002155	0	0.00431
Fly2_1	-0.201728	0	0	0
KBS_Mac_75	-0.202128	0.008621	0.00431	0.028017
Nw_0	-0.206477	0	0	0
UKID58	-0.206571	0	0	0
Kin_0	-0.208316	0	0.002155	0.002155
Br_0	-0.210335	0	0	0
TOU_E_11	-0.21419	0	0	0
TOU_H_3	-0.216113	0.008621	0.030172	0.00431
WAR	-0.217757	0.00431	0.002155	0
T620	-0.221284	0	0	0
Tscha_1	-0.223713	0.00431	0	0
Ren_1	-0.224635	0	0.00431	0
Chr_1	-0.230013	0	0	0
T1050	-0.231772	0.002155	0	0
T480	-0.235565	0.002155	0	0
No_0	-0.235909	0.002155	0.002155	0
Wilcox_4	-0.236242	0	0	0
Ema_1	-0.238951	0	0	0
T1110	-0.242354	0	0	0
Hil_1	-0.245537	0	0	0
Mr_0	-0.255982	0	0	0
Pi_2	-0.256084	0	0	0
UKID64	-0.258711	0	0	0
Lov_5	-0.259465	0	0	0
