# Supplementary material for: Host genome and bacterial taxa shape the Arabidopsis seed microbiome
Source: EMBO Rep. 2025 Nov 28;27(1):122–41. doi: 10.1038/s44319-025-00635-x (PMC12796167; doi:10.1038/s44319-025-00635-x)
Supplement: Supplementary file 12 — Source data Fig. 3 [file 44319_2025_635_MOESM12_ESM.zip › Figure3/3E/3E.xls]

## Sheet: 3E
	PCoA1-Jaccard	Paenibacillus	Cohnella	Brevibacillus
Zu_1	0.288453	0.084052	0.284483	0
TDr_9	0.285994	0	0	0
Pn_0	0.284339	0	0	0
PAR_3	0.280229	0.178879	0	0
T570	0.26838	0	0	0
LAC_5	0.264089	0	0	0
DraIV_6_16	0.26245	0	0	0
Gr_1	0.26244	0.030172	0.015086	0
App1_12	0.260429	0.00431	0	0
Edi_1	0.256384	0.181034	0.051724	0
Hov1_7	0.251062	0.008621	0	0
ROM_2	0.249089	0.010776	0	0
Ha_0	0.232449	0.06681	0.015086	0
Rd_0	0.23121	0.122845	0	0
T1000	0.220664	0.418103	0	0
TOU_I_6	0.220663	0	0	0
MIB_89	0.218648	0.045259	0.002155	0
Wa_1	0.217196	0	0	0
Is_1	0.216469	0.084052	0.006466	0
Paw_4	0.216157	0	0.163793	0
ANT11ME1_32	0.21542	0.021552	0.002155	0
T450	0.214217	0	0	0
Bra_1	0.213609	0.859914	0	0
RAN	0.212838	0.090517	0	0
UKID90	0.212419	0.198276	0.021552	0.032328
Pu2_8	0.206611	0.099138	0.064655	0.359914
Bla_1	0.19337	0.017241	0.00431	0.00431
San_2	0.192798	0.056034	0.017241	0.021552
Eden_1	0.191237	0.006466	0.012931	0
Ob_O	0.190514	0.409483	0.002155	0
PON	0.182668	0.346983	0.036638	0
MOG_12	0.179384	0.148707	0.088362	0
TOU_A1_98	0.177845	0.025862	0	0
TOU_A1_81	0.175307	0.74569	0.045259	0
Hs_0	0.174255	0.252155	0.172414	0
Ksk_2	0.17167	0.545259	0	0
UKSW06_220	0.170139	0.689655	0.025862	0.00431
TOU_A1_65	0.170064	0	0.127155	0
Bea_1	0.165772	0.114224	0.012931	0.032328
An_1	0.160301	0.0625	0.040948	0.217672
Boo2_3	0.154159	0.012931	0	0
TOU_A1_96	0.152335	0.006466	0.090517	0.002155
Ors_1	0.145317	0.05819	0.030172	0.017241
Lz_0	0.14325	0.30819	0	0.00431
UKID109	0.139286	0.125	0	0.814655
T1010	0.133894	0.019397	0.105603	0
KNO_11	0.133743	0.747845	0	0
NFA_10	0.131825	0.002155	0	0
Pog_0	0.128971	0.282328	0	0.002155
UKID53	0.125859	0.00431	0	0
TOU_A1_74	0.124976	0.021552	0.002155	0.002155
UKID17	0.121552	0.103448	0.006466	0.006466
LI_OF_095	0.120848	0.974138	0	0
Bid_1	0.114859	0.05819	0.028017	0.017241
Vinslov	0.109629	0.226293	0.006466	0.469828
T610	0.108545	0.633621	0.00431	0
Col_0	0.10452	0.006466	0	0
THO_08	0.10371	0.006466	0	0
PAR_10	0.103361	0.051724	0	0
TOU_A1_45	0.101036	0	0	0.010776
TOU_A1_93	0.0988669	0	0	0
PHW_37	0.0947923	0.178879	0.028017	0.368534
T1070	0.0944252	0.116379	0	0
TOU_E_11	0.0879796	0.077586	0	0.008621
MIB_61	0.0873139	0.071121	0.012931	0
N4	0.0861085	0.064655	0.040948	0.155172
TOU_A1_60	0.0845628	0	0.002155	0.002155
MIB_58	0.0824891	0.002155	0	0.002155
Wei_0	0.0819524	0.028017	0	0
UKID9	0.0737466	0.109914	0.012931	0.002155
MOG_55	0.0667066	0	0.010776	0.015086
Sg_1	0.0642649	0.025862	0	0.025862
Ale_S_57_16	0.0602545	0.047414	0	0
UKID15	0.0508667	0.146552	0	0.002155
Tos_82_387	0.0499953	0.178879	0	0.127155
Ge_1	0.0494233	0.086207	0.006466	0.015086
Wis_1	0.0492794	0.06681	0.00431	0.012931
TOU_L_17	0.0489737	0.021552	0.017241	0.002155
Sh_0	0.047627	0.064655	0.006466	0
DraIV_1_14	0.0475631	0.010776	0.588362	0
Eden_2	0.0470205	0	0	0
Ba4_1	0.0440139	0.017241	0	0
T580	0.0389328	0.032328	0.030172	0.015086
Gro_3	0.0371426	0.056034	0	0.002155
Lerik1_6	0.0339354	0.038793	0	0
Rsch_4	0.0330482	0.377155	0	0
KBS_Mac_23	0.0322378	0	0	0
PHW_2	0.0295232	0.346983	0	0
PAR_4	0.0270107	0.002155	0	0
App1_16	0.0265582	0.045259	0.002155	0
HR_10	0.0240907	0.060345	0	0
TOU_A1_62	0.0238718	0.002155	0	0
UKID35	0.0225892	0.226293	0.002155	0
Fly2_1	0.0188105	0.06681	0.00431	0
MOG_40	0.0128783	0.00431	0	0
Eds_1	0.0120193	0.019397	0.023707	0
Stw_0	0.0113057	0.006466	0	0
T990	0.010423	0.010776	0	0.002155
T620	0.00636723	0.219828	0	0
TOU_A1_73	0.00497378	0.012931	0	0.008621
DraIII_1	0.00383917	0	0	0
T860	0.000926035	0.012931	0.002155	0
Est_1	0.000348561	0	0	0
Sav_0	0.000211136	0	0	0
UKID58	-0.00129206	0.015086	0.019397	0
TDr_13	-0.00304381	0.002155	0	0
Ove_0	-0.0049413	0.073276	0	0
UKSE06_556	-0.00516704	0	0	0
UKSE06_316	-0.00609595	0	0	0
MIB_92	-0.00781714	0.032328	0.008621	0
RRS_7	-0.00873167	0.053879	0	0
Pna_17	-0.00921419	0.040948	0	0
TDr_1	-0.0105795	0.002155	0	0
Kl_5	-0.0115753	0.06681	0.008621	0
MIB_83	-0.0134818	0.002155	0	0.017241
T890	-0.0138369	0	0	0
Lm_2	-0.0140225	0.769397	0	0
T790	-0.014312	0.00431	0	0
Sorbo	-0.0146334	0	0	0.012931
Ors_2	-0.0150746	0.051724	0	0.017241
Ull2_13	-0.0172399	0	0	0
Spr1_2	-0.020748	0.002155	0	0
TDr_5	-0.0225434	0.023707	0	0
TOU_I_1	-0.0232462	0	0	0
T950	-0.0262486	0	0	0
TDr_7	-0.031086	0.00431	0	0
T1050	-0.0311916	0.023707	0.015086	0
T900	-0.0331803	0.00431	0	0
ANT09A3	-0.0343045	0.019397	0.00431	0
ALL1_7	-0.0352954	0.025862	0	0
Pi_2	-0.0353834	0.00431	0	0
Co	-0.0375201	0	0	0
Poo_1	-0.0388083	0.006466	0.002155	0
T1110	-0.0395467	0.028017	0	0
Got_22	-0.039946	0.028017	0	0
Lov_5	-0.0411355	0.086207	0	0
VOU_4	-0.042305	0.008621	0	0
T980	-0.0460109	0.00431	0	0
TOU_G_1	-0.0473307	0.040948	0	0.002155
TOU_A1_77	-0.0506834	0.032328	0	0
TOM_07	-0.0524029	0	0	0
UKID2	-0.0524158	0.282328	0.012931	0
Ep_0	-0.0588397	0	0	0
T940	-0.0592221	0.002155	0.006466	0
TOU_A1_66	-0.0600094	0.008621	0	0
Br_0	-0.0666601	0	0	0
Wilcox_4	-0.0670517	0.002155	0	0
RMX413_7	-0.0689001	0.099138	0	0
Hil_1	-0.0695999	0.006466	0	0
Kelst_4	-0.0715715	0	0	0
Is_0	-0.0729852	0.019397	0.002155	0.002155
TOU_A1_79	-0.073632	0.002155	0	0
Ba5_1	-0.0741915	0.053879	0.002155	0
Kas_2	-0.0753112	0.036638	0	0
Pla_0	-0.0783962	0.008621	0.008621	0.00431
Ren_1	-0.0827963	0.002155	0	0
No_0	-0.0828165	0.002155	0	0
Per_1	-0.0841808	0.002155	0	0
Sr_5	-0.084515	0.00431	0.00431	0
Kin_0	-0.0856852	0.010776	0	0
ZdrI_2_25	-0.0865828	0.028017	0.006466	0
Stabby_13	-0.0868049	0	0	0
TDr_11	-0.0882401	0.006466	0	0
Belm_4_94	-0.0888812	0.00431	0.017241	0
Nw_0	-0.092287	0	0	0
Di_1	-0.0943541	0.002155	0.002155	0
Ms_0	-0.0953548	0.006466	0	0
Ca_0	-0.0954258	0	0	0
Can_0	-0.100074	0	0	0
UKID88	-0.102853	0.010776	0	0
Ale_S_41_1	-0.104929	0.002874	0	0
TAA_03	-0.106211	0	0	0
Lp2_2	-0.107625	0.002155	0	0
MIB_69	-0.1114	0.019397	0.00431	0.025862
UKID64	-0.111727	0.015086	0	0
Gar_22_213	-0.113849	0	0	0
MNF_Pot_80	-0.114035	0.034483	0	0
Np_0	-0.115856	0.012931	0	0.002155
Chr_1	-0.117096	0.006466	0	0
TOU_A1_69	-0.119561	0.034483	0	0.00431
MIB_60	-0.120263	0.019397	0.002155	0.002155
Bros_11_135	-0.12191	0.75	0.00431	0
Bor_1	-0.122953	0.002155	0	0
Bu_0	-0.12565	0	0	0
FOR_5	-0.125942	0.008621	0	0
Edinb_5	-0.126982	0	0	0
TOU_I_17	-0.128157	0	0	0
TOU_L_5	-0.128391	0.006466	0	0
Lom1_1	-0.131251	0.002155	0	0
Jm_1	-0.132101	0.00431	0	0
Gd_1	-0.133079	0.010776	0	0
Ct_1	-0.13337	0.002155	0	0
Ema_1	-0.135046	0	0	0
MIB_80	-0.138453	0.012931	0	0
LDV_3	-0.139894	0	0	0
Tscha_1	-0.148503	0	0	0
TOU_A1_39	-0.15368	0	0	0
Duk	-0.162193	0	0	0
KBS_Mac_75	-0.169987	0.002155	0	0
TOU_A1_75	-0.172749	0	0	0
CIBC_5	-0.173388	0	0	0
UKSW06_202	-0.17384	0	0	0
PHW_14	-0.174739	0	0	0
Bros_37_149	-0.175274	0	0.015086	0
Mr_0	-0.1784	0	0	0
Fei_0	-0.181039	0.002155	0	0
Mrk_0	-0.182891	0.045259	0	0
Kondara	-0.18371	0	0	0
ANT11PNA1_4	-0.186431	0	0.109914	0
Boot_1	-0.201876	0.00431	0	0
Jm_0	-0.207939	0.036638	0	0
Alst_1	-0.217263	0	0	0
Ws_2	-0.218007	0.140086	0	0
Hey_1	-0.219984	0.030172	0	0
T480	-0.220349	0.00431	0.002155	0
Bsch_0	-0.222761	0	0	0
WAR	-0.233567	0.06681	0	0
TOU_H_3	-0.243721	0.008621	0	0
ANT12A1	-0.249718	0	0	0
UKID103	-0.256077	0	0	0
ANT627ME13Y1	-0.256347	0	0	0
UKID93	-0.280102	0	0	0
Fr_4	-0.289832	0.002155	0.002155	0
CIBC_4	-0.300108	0	0.00431	0
Bros_15_138	-0.312429	0	0	0
Su_1	-0.392988	0.002155	0	0
Wc_2	-0.40051	0	0	0
