# Supplementary material for: Host genome and bacterial taxa shape the Arabidopsis seed microbiome
Source: EMBO Rep. 2025 Nov 28;27(1):122–41. doi: 10.1038/s44319-025-00635-x (PMC12796167; doi:10.1038/s44319-025-00635-x)
Supplement: Supplementary file 12 — Source data Fig. 3 [file 44319_2025_635_MOESM12_ESM.zip › Figure3/3F/3F.xls]

## Sheet: 3F
Accessions	PCoA1-Weighted Unifrac	Paenibacillus	Salinisphaera	Mycoplasma
PHW_14	0.654006	0	0	0
UKID93	0.619406	0	0	0
Gar_22_213	0.601706	0	0	0
TDr_13	0.547265	0.002155	0	0
T900	0.540201	0.00431	0	0
TAA_03	0.528652	0	0	0
ANT627ME13Y1	0.478474	0	0	0
T980	0.453589	0.00431	0	0
T990	0.442405	0.010776	0	0
Bros_37_149	0.420111	0	0	0
T890	0.415915	0	0	0
Stabby_13	0.400511	0	0	0
Ale_S_41_1	0.373653	0.002874	0	0
Ull2_13	0.368544	0	0	0
Sr_5	0.362954	0.00431	0	0
UKID103	0.360119	0	0	0
Eden_2	0.353213	0	0	0
Spr1_2	0.339991	0.002155	0	0
TDr_5	0.334382	0.023707	0	0
Bros_15_138	0.328595	0	0	0
Ws_2	0.314871	0.140086	0	0
TDr_1	0.314181	0.002155	0	0
CIBC_4	0.306667	0	0	0
Sav_0	0.304292	0	0	0
Wc_2	0.286628	0	0	0
T950	0.282764	0	0	0
TOU_A1_62	0.267406	0.002155	0	0
Fr_4	0.265441	0.002155	0	0
Is_0	0.261301	0.019397	0	0
Hey_1	0.261224	0.030172	0	0
Su_1	0.261149	0.002155	0	0
TOU_A1_60	0.24851	0	0	0
Alst_1	0.247646	0	0	0
Sg_1	0.247442	0.025862	0	0
ANT09A3	0.235489	0.019397	0	0
TOM_07	0.220355	0	0	0
ALL1_7	0.216339	0.025862	0	0
T940	0.214175	0.002155	0	0
KBS_Mac_23	0.206498	0	0	0
Sorbo	0.201132	0	0	0
CIBC_5	0.199814	0	0	0
TOU_A1_79	0.190405	0.002155	0	0
Fei_0	0.180498	0.002155	0	0
Kas_2	0.178829	0.036638	0	0
Kondara	0.174717	0	0	0
TDr_7	0.169874	0.00431	0	0
UKSE06_556	0.159737	0	0	0
PAR_4	0.156116	0.002155	0	0
TOU_A1_73	0.148012	0.012931	0	0
Ale_S_57_16	0.133281	0.047414	0	0
Bsch_0	0.126663	0	0	0
PAR_10	0.107844	0.051724	0	0
ANT12A1	0.107744	0	0	0
Ge_1	0.106959	0.086207	0	0
VOU_4	0.106726	0.008621	0	0
ANT11PNA1_4	0.106147	0	0	0
Ors_2	0.0938475	0.051724	0	0
Edinb_5	0.0891874	0	0	0
TOU_I_17	0.0766134	0	0	0
Lerik1_6	0.0683398	0.038793	0	0
Kl_5	0.06675	0.06681	0	0
MIB_92	0.0587471	0.032328	0	0
MOG_55	0.0546163	0	0	0
UKSW06_202	0.0495065	0	0	0
TOU_G_1	0.0446812	0.040948	0	0
MIB_83	0.0431334	0.002155	0	0
MIB_58	0.0262276	0.002155	0	0
Boot_1	0.0217133	0.00431	0	0
Wei_0	0.0199312	0.028017	0	0
Duk	0.0134203	0	0	0
Ba5_1	0.00737144	0.053879	0	0
T790	0.00472513	0.00431	0	0
Col_0	0.00203649	0.006466	0	0
Jm_0	-0.00581136	0.036638	0	0
UKSE06_316	-0.00794144	0	0	0
RRS_7	-0.0113594	0.053879	0	0
DraIII_1	-0.0122973	0	0	0
TOU_L_17	-0.0137421	0.021552	0	0
Belm_4_94	-0.0189735	0.00431	0	0
TOU_A1_75	-0.0195216	0	0	0
TOU_A1_96	-0.0237073	0.006466	0	0
Ove_0	-0.0254703	0.073276	0	0
Eds_1	-0.0262977	0.019397	0	0
UKID2	-0.0284919	0.282328	0	0
App1_16	-0.0314603	0.045259	0	0
Pna_17	-0.033245	0.040948	0	0
Bu_0	-0.0345774	0	0	0
TOU_I_1	-0.0395212	0	0	0
TOU_A1_69	-0.0395727	0.034483	0	0
MIB_61	-0.0401278	0.071121	0	0
MOG_40	-0.0407104	0.00431	0	0
LDV_3	-0.0410062	0	0	0
Bea_1	-0.0419402	0.114224	0	0
UKID17	-0.0431249	0.103448	0	0
Bid_1	-0.045801	0.05819	0	0
TOU_A1_74	-0.0478355	0.021552	0	0
Ba4_1	-0.0489279	0.017241	0	0
Bla_1	-0.0490642	0.017241	0	0
Wa_1	-0.0507783	0	0	0
Eden_1	-0.051864	0.006466	0	0
TOU_A1_93	-0.0522518	0	0	0
UKID53	-0.0526055	0.00431	0	0
NFA_10	-0.0528512	0.002155	0	0
UKID90	-0.0550729	0.198276	0	0
Hov1_7	-0.0561501	0.008621	0	0
Tos_82_387	-0.0562934	0.178879	0	0
MIB_89	-0.0567339	0.045259	0	0
TOU_I_6	-0.0569001	0	0	0
DraIV_6_16	-0.0577079	0	0	0
TDr_9	-0.0579264	0	0	0
T570	-0.057983	0	0	0
Pn_0	-0.0584078	0	0	0
T450	-0.0587128	0	0	0
N4	-0.0598017	0.064655	0	0
Gr_1	-0.0602631	0.030172	0	0
App1_12	-0.060387	0.00431	0	0
TOU_A1_98	-0.0607036	0.025862	0	0
Ep_0	-0.0625553	0	0	0
ROM_2	-0.0626982	0.010776	0	0
San_2	-0.0634373	0.056034	0	0
LAC_5	-0.0639257	0	0	0
Bros_11_135	-0.064025	0.75	0	0
T1010	-0.0641985	0.019397	0	0
TOU_A1_65	-0.0644213	0	0	0
ANT11ME1_32	-0.0646056	0.021552	0	0
MOG_12	-0.0660365	0.148707	0	0
Ha_0	-0.066099	0.06681	0	0
ZdrI_2_25	-0.0661814	0.028017	0	0
MIB_80	-0.0672935	0.012931	0	0
RAN	-0.0690304	0.090517	0	0
TOU_L_5	-0.0698742	0.006466	0	0
T1070	-0.070523	0.116379	0	0
Boo2_3	-0.0705511	0.012931	0	0
Ca_0	-0.0707445	0	0	0
Edi_1	-0.0711291	0.181034	0	0
Is_1	-0.0716268	0.084052	0	0
Zu_1	-0.0716447	0.084052	0	0
TDr_11	-0.0729819	0.006466	0	0
Lz_0	-0.073458	0.30819	0	0
Gd_1	-0.0748672	0.010776	0	0
Vinslov	-0.0759082	0.226293	0	0
PHW_2	-0.0766596	0.346983	0	0
Rd_0	-0.0781515	0.122845	0	0
PAR_3	-0.0798429	0.178879	0	0
Ob_O	-0.0814834	0.409483	0	0
Est_1	-0.0823156	0	0.006466	0.006466
Lom1_1	-0.0823339	0.002155	0	0
TOU_A1_39	-0.0832811	0	0	0
Stw_0	-0.0847719	0.006466	0.010776	0.006466
T1000	-0.0854116	0.418103	0	0
PHW_37	-0.0871392	0.178879	0	0
Pog_0	-0.0875147	0.282328	0	0
An_1	-0.0889141	0.0625	0	0
PON	-0.0965056	0.346983	0	0
Paw_4	-0.096612	0	0	0
TOU_A1_45	-0.0966278	0	0	0
Poo_1	-0.0969153	0.006466	0	0
Hs_0	-0.0977165	0.252155	0	0
UKID109	-0.102323	0.125	0	0
UKSW06_220	-0.105779	0.689655	0	0
Bra_1	-0.106606	0.859914	0	0
Got_22	-0.109357	0.028017	0.008621	0.002155
DraIV_1_14	-0.110925	0.010776	0	0
MIB_60	-0.114292	0.019397	0	0
KNO_11	-0.114638	0.747845	0	0
TOU_A1_81	-0.115845	0.74569	0	0
Ksk_2	-0.11602	0.545259	0	0
Per_1	-0.11626	0.002155	0	0
UKID15	-0.116737	0.146552	0	0
Ors_1	-0.118071	0.05819	0	0
Pu2_8	-0.119842	0.099138	0	0
Lm_2	-0.120049	0.769397	0	0
Rsch_4	-0.121284	0.377155	0.002155	0
T610	-0.124638	0.633621	0	0
TOU_A1_77	-0.131027	0.032328	0	0
Lp2_2	-0.134479	0.002155	0	0
MNF_Pot_80	-0.138152	0.034483	0	0
Wis_1	-0.142597	0.06681	0	0
THO_08	-0.144778	0.006466	0	0
Gro_3	-0.155038	0.056034	0	0
LI_OF_095	-0.155435	0.974138	0	0
T580	-0.155756	0.032328	0	0
Co	-0.155839	0	0	0
Kelst_4	-0.158949	0	0	0
FOR_5	-0.159633	0.008621	0	0
UKID88	-0.15975	0.010776	0	0
Ct_1	-0.162215	0.002155	0	0.002155
Pla_0	-0.162809	0.008621	0	0
HR_10	-0.163798	0.060345	0	0
RMX413_7	-0.166932	0.099138	0	0
Can_0	-0.168826	0	0.002155	0.002155
TOU_A1_66	-0.172199	0.008621	0	0
T860	-0.172936	0.012931	0	0
MIB_69	-0.175146	0.019397	0	0
UKID35	-0.176411	0.226293	0	0
Mrk_0	-0.182203	0.045259	0	0
Sh_0	-0.183642	0.064655	0	0
Np_0	-0.188303	0.012931	0	0
Bor_1	-0.188328	0.002155	0	0
Ms_0	-0.195313	0.006466	0	0
UKID9	-0.198272	0.109914	0	0
Di_1	-0.199261	0.002155	0.019397	0.002155
Jm_1	-0.199367	0.00431	0.002155	0.002155
Fly2_1	-0.201728	0.06681	0	0
KBS_Mac_75	-0.202128	0.002155	0	0.00431
Nw_0	-0.206477	0	0	0
UKID58	-0.206571	0.015086	0	0
Kin_0	-0.208316	0.010776	0	0
Br_0	-0.210335	0	0	0
TOU_E_11	-0.21419	0.077586	0	0
TOU_H_3	-0.216113	0.008621	0	0
WAR	-0.217757	0.06681	0.002155	0.002155
T620	-0.221284	0.219828	0	0
Tscha_1	-0.223713	0	0.002155	0.002155
Ren_1	-0.224635	0.002155	0	0
Chr_1	-0.230013	0.006466	0.00431	0.006466
T1050	-0.231772	0.023707	0	0
T480	-0.235565	0.00431	0	0
No_0	-0.235909	0.002155	0	0
Wilcox_4	-0.236242	0.002155	0	0
Ema_1	-0.238951	0	0.008621	0
T1110	-0.242354	0.028017	0	0
Hil_1	-0.245537	0.006466	0.002155	0.002155
Mr_0	-0.255982	0	0	0
Pi_2	-0.256084	0.00431	0.002155	0.002155
UKID64	-0.258711	0.015086	0	0
Lov_5	-0.259465	0.086207	0	0
