# Supplementary material for: Host genome and bacterial taxa shape the Arabidopsis seed microbiome
Source: EMBO Rep. 2025 Nov 28;27(1):122–41. doi: 10.1038/s44319-025-00635-x (PMC12796167; doi:10.1038/s44319-025-00635-x)
Supplement: Supplementary file 13 — Source data Fig. 4 [file 44319_2025_635_MOESM13_ESM.zip]

Archive with 5 entries (2 files):
- Figure4/
- Figure4/4A/
- Figure4/4A/4A.xls
- Figure4/4B/
- Figure4/4B/4B.xls
