# Supplementary material for: Host genome and bacterial taxa shape the Arabidopsis seed microbiome
Source: EMBO Rep. 2025 Nov 28;27(1):122–41. doi: 10.1038/s44319-025-00635-x (PMC12796167; doi:10.1038/s44319-025-00635-x)
Supplement: Supplementary file 13 — Source data Fig. 4 [file 44319_2025_635_MOESM13_ESM.zip › Figure4/4A/4A.xls]

## Sheet: 4A
Names	total	KO ID
Chryseobacterium Delftia Stenotrophomonas	3	K01992	ABC-2.P; ABC-2 type transport system permease protein
		K02014	TC.FEV.OM; iron complex outermembrane recepter protein
		K03088	rpoE; RNA polymerase sigma-70 factor, ECF subfamily
Delftia Stenotrophomonas	4	K00799	GST, gst; glutathione S-transferase [EC:2.5.1.18]
		K02483	K02483; two-component system, OmpR family, response regulator
		K03406	mcp; methyl-accepting chemotaxis protein
		K07165	fecR; transmembrane sensor
Chryseobacterium Stenotrophomonas	4	K02004	ABC.CD.P; putative ABC transport system permease protein
		K01990	ABC-2.A; ABC-2 type transport system ATP-binding protein
		K00059	fabG; 3-oxoacyl-[acyl-carrier protein] reductase [EC:1.1.1.100]
		K15977	K15977; putative oxidoreductase
Delftia	13	K01997	livH; branched-chain amino acid transport system permease protein
		K03746	hns; DNA-binding protein H-NS
		K16088	TC.FEV.OM1, fhuE, fpvA, fptA; outer-membrane receptor for ferric coprogen and ferric-rhodotorulic acid
		K00626	E2.3.1.9, atoB; acetyl-CoA C-acetyltransferase [EC:2.3.1.9]
		K01996	livF; branched-chain amino acid transport system ATP-binding protein
		K01999	livK; branched-chain amino acid transport system substrate-binding protein
		K00257	mbtN, fadE14; acyl-ACP dehydrogenase [EC:1.3.99.-]
		K02015	ABC.FEV.P; iron complex transport system permease protein
		K02030	ABC.PA.S; polar amino acid transport system substrate-binding protein
		K01998	livM; branched-chain amino acid transport system permease protein
		K02016	ABC.FEV.S; iron complex transport system substrate-binding protein
		K01995	livG; branched-chain amino acid transport system ATP-binding protein
		K02073	metQ; D-methionine transport system substrate-binding protein
Chryseobacterium	13	K07636	phoR; two-component system, OmpR family, phosphate regulon sensor histidine kinase PhoR [EC:2.7.13.3]
		K00648	fabH; 3-oxoacyl-[acyl-carrier-protein] synthase III [EC:2.3.1.180]
		K00384	trxB, TRR; thioredoxin reductase (NADPH) [EC:1.8.1.9]
		K07107	ybgC; acyl-CoA thioester hydrolase [EC:3.1.2.-]
		K07090	K07090; uncharacterized protein
		K00845	glk; glucokinase [EC:2.7.1.2]
		K06911	K06911; uncharacterized protein
		K06147	ABCB-BAC; ATP-binding cassette, subfamily B, bacterial
		K01533	copB; Cu2+-exporting ATPase [EC:3.6.3.4]
		K02078	acpP; acyl carrier protein
		K00058	serA, PHGDH; D-3-phosphoglycerate dehydrogenase / 2-oxoglutarate reductase [EC:1.1.1.95 1.1.1.399]
		K03711	fur, zur, furB; Fur family transcriptional regulator, ferric uptake regulator
		K07052	K07052; uncharacterized protein
Stenotrophomonas	9	K03559	exbD; biopolymer transport protein ExbD
		K03924	moxR; MoxR-like ATPase [EC:3.6.3.-]
		K03561	exbB; biopolymer transport protein ExbB
		K02003	ABC.CD.A; putative ABC transport system ATP-binding protein
		K03585	acrA, mexA, adeI, smeD, mtrC, cmeA; membrane fusion protein, multidrug efflux system
		K03098	APOD; apolipoprotein D and lipocalin family protein
		K07386	pepO; putative endopeptidase [EC:3.4.24.-]
		K02529	lacI, galR; LacI family transcriptional regulator
		K03832	tonB; periplasmic protein TonB
