# Supplementary material for: Host genome and bacterial taxa shape the Arabidopsis seed microbiome
Source: EMBO Rep. 2025 Nov 28;27(1):122–41. doi: 10.1038/s44319-025-00635-x (PMC12796167; doi:10.1038/s44319-025-00635-x)
Supplement: Supplementary file 13 — Source data Fig. 4 [file 44319_2025_635_MOESM13_ESM.zip › Figure4/4B/4B.xls]

## Sheet: 4B
Names	total	elements
Brevibacillus Cohnella Paenibacillus	16	K17318	K17318, lplA; putative aldouronate transport system substrate-binding protein
		K02026	ABC.MS.P1; multiple sugar transport system permease protein
		K06147	ABCB-BAC; ATP-binding cassette, subfamily B, bacterial
		K01992	ABC-2.P; ABC-2 type transport system permease protein
		K01990	ABC-2.A; ABC-2 type transport system ATP-binding protein
		K02529	lacI, galR; LacI family transcriptional regulator
		K02025	ABC.MS.P; multiple sugar transport system permease protein
		K17319	lplB; putative aldouronate transport system permease protein
		K17320	lplC; putative aldouronate transport system permease protein
		K03406	mcp; methyl-accepting chemotaxis protein
		K02027	ABC.MS.S; multiple sugar transport system substrate-binding protein
		K00059	fabG; 3-oxoacyl-[acyl-carrier protein] reductase [EC:1.1.1.100]
		K03088	rpoE; RNA polymerase sigma-70 factor, ECF subfamily
		K02015	ABC.FEV.P; iron complex transport system permease protein
		K07718	yesM; two-component system, sensor histidine kinase YesM [EC:2.7.13.3]
		K07720	yesN; two-component system, response regulator YesN
Brevibacillus Paenibacillus	1	K02016	ABC.FEV.S; iron complex transport system substrate-binding protein
Cohnella Paenibacillus	3	K10118	msmF; raffinose/stachyose/melibiose transport system permease protein
		K10117	msmE; raffinose/stachyose/melibiose transport system substrate-binding protein
		K10119	msmG; raffinose/stachyose/melibiose transport system permease protein
Brevibacillus Cohnella	1	K02003	ABC.CD.A; putative ABC transport system ATP-binding protein
Brevibacillus	2	K03657	uvrD, pcrA; DNA helicase II / ATP-dependent DNA helicase PcrA [EC:3.6.4.12]
		K03091	sigH; RNA polymerase sporulation-specific sigma factor
