# Supplementary material for: Host genome and bacterial taxa shape the Arabidopsis seed microbiome
Source: EMBO Rep. 2025 Nov 28;27(1):122–41. doi: 10.1038/s44319-025-00635-x (PMC12796167; doi:10.1038/s44319-025-00635-x)
Supplement: Supplementary file 14 — Source data Fig. 6 [file 44319_2025_635_MOESM14_ESM.zip]

Archive with 8 entries (4 files):
- Figure6/
- Figure6/1A/
- Figure6/1A/1A.xls
- Figure6/1B/
- Figure6/1B/IMG_3264.tif
- Figure6/1C/
- Figure6/1C/1C.tiff
- Figure6/1C/1C.xls
