# Supplementary material for: Host genome and bacterial taxa shape the Arabidopsis seed microbiome
Source: EMBO Rep. 2025 Nov 28;27(1):122–41. doi: 10.1038/s44319-025-00635-x (PMC12796167; doi:10.1038/s44319-025-00635-x)
Supplement: Supplementary file 14 — Source data Fig. 6 [file 44319_2025_635_MOESM14_ESM.zip › Figure6/1A/1A.xls]

## Sheet: 1A
Taxonomy	Burkholderiaceae	Rhizobiaceae	Paenibacillaceae	Microbacteriaceae	Xanthobacteraceae	Caulobacteraceae	Comamonadaceae	Erwiniaceae	Devosiaceae	Pseudomonadaceae	Others
Col0	0.978273	6.2e-05	0.011969	0.002182	0.002159	0.001333	0.000983	0.000472	0	0.000432	0.002135
rbp47abcc	0.873793	0.073361	0.038813	0.006338	0.001179	0.00054	0.000891	0.00075	0.000334	0.000655	0.003346
