# Supplementary material for: Host genome and bacterial taxa shape the Arabidopsis seed microbiome
Source: EMBO Rep. 2025 Nov 28;27(1):122–41. doi: 10.1038/s44319-025-00635-x (PMC12796167; doi:10.1038/s44319-025-00635-x)
Supplement: Supplementary file 14 — Source data Fig. 6 [file 44319_2025_635_MOESM14_ESM.zip › Figure6/1C/1C.xls]

## Sheet: Sheet1
	pH-5.8	pH-4	pH-4+Fe	pH-3.5
Col-0	63.9147	40.02	43.416	34.056
rbp47abcc’	61.778	34.56	29.908	25.272
